# Supplementary material for: Hatchery tanks induce intense reduction in microbiota diversity associated with gills and guts of two endemic species of the São Francisco River
Source: Front Microbiol. 2022 Dec 2;13:966436. doi: 10.3389/fmicb.2022.966436 (PMC9755704; doi:10.3389/fmicb.2022.966436)
Supplement: Supplementary file 2 [file Table_1.XLSX]

## Sheet: Planilha1
Supplementary Table 3: Taxonomic classification
Taxonomic classification						Replicates (R. aspera/Intestine/HT)			Average	Replicates (R. aspera/Gills/HT)			Average	Replicates (P. argentus/Intestine/HT)			Average	Replicates (R. aspera/Intestine/SFR)			Average	Replicates (P. argentus/Intestine/SFR)			Average	Replicates (R. aspera/Gills/SFR)			Average	Replicates (P. argentus/Gills/HT)			Average	Replicates (P. argentus/Gills/SFR)			Average
Kingdom	Phylum	Class	Order	Family	Genus	1-NGS36	3-NGS36	5-NGS36		2-NGS36	4-NGS36	6-NGS36		7-NGS36	9-NGS36	11-NGS36		13-NGS36	20-NGS36	22-NGS36		15-NGS36	17-NGS36	24-NGS36		14-NGS36	19-NGS36	21-NGS36		8-NGS36	10-NGS36	12-NGS36		16-NGS36	18-NGS36	23-NGS36
Bacteria	Campylobacterota	Campylobacteria	Campylobacterales	Arcobacteraceae	Aliarcobacter	0	0	0	0	23	0	0	7.66667	0	0	0	0	0	0	0	0	0	0	0	0	0	0	0	0	9	21	0	10	0	0	0	0
Bacteria	Spirochaetota	Brevinematia	Brevinematales	Brevinemataceae	Brevinema	0	0	0	0	0	0	0	0	0	0	0	0	0	0	0	0	0	1004	0	334.667	0	0	0	0	0	0	0	0	0	0	0	0
Bacteria	Spirochaetota	Spirochaetia	Treponematales	Treponemataceae	NA	0	0	0	0	0	0	0	0	0	0	0	0	0	0	0	0	0	0	0	0	9	0	0	3	0	0	0	0	0	0	0	0
Bacteria	Patescibacteria	UBA1384	UBA12157	UBA12157	GWE1-39-12	0	0	0	0	0	0	0	0	0	0	0	0	0	0	0	0	0	12	0	4	0	0	0	0	0	0	0	0	0	0	0	0
Bacteria	Patescibacteria	Microgenomatia	GWA2-44-7	UBA8517	NA	0	0	0	0	0	0	0	0	0	0	0	0	0	0	0	0	11	5	0	5.33333	0	0	0	0	0	0	0	0	0	0	0	0
Bacteria	Patescibacteria	Doudnabacteria	UBA920	UBA920	NA	0	0	0	0	0	0	0	0	0	0	0	0	0	0	0	0	0	0	0	0	0	0	0	0	0	0	0	0	13	0	0	4.33333
Bacteria	Patescibacteria	Paceibacteria_A	Moranbacterales	UBA1568	UBA1568	0	0	0	0	0	0	0	0	0	0	0	0	0	0	0	0	0	0	0	0	0	0	0	0	0	0	0	0	34	0	0	11.3333
Bacteria	Patescibacteria	Paceibacteria_A	Moranbacterales	GWC2-37-73	UBA12053	0	0	0	0	0	0	0	0	0	0	0	0	0	0	0	0	29	0	0	9.66667	0	0	0	0	0	0	0	0	0	0	0	0
Bacteria	Patescibacteria	Paceibacteria	2-02-FULL-40-12	GWA2-44-9	NA	0	0	0	0	0	0	0	0	0	0	0	0	0	0	0	0	0	0	0	0	0	5	0	1.66667	0	0	0	0	0	0	0	0
Bacteria	Patescibacteria	Paceibacteria	UBA9983_A	UBA9973	NA	0	0	0	0	0	5	0	1.66667	0	0	0	0	0	0	0	0	0	0	0	0	32	0	0	10.6667	0	0	0	0	0	0	0	0
Bacteria	Patescibacteria	Paceibacteria	UBA9983_A	UBA5272	UBA11704	0	0	0	0	0	0	0	0	0	0	0	0	0	0	0	0	0	0	0	0	0	266	21	95.6667	0	0	0	0	0	0	0	0
Bacteria	Patescibacteria	Paceibacteria	UBA9983_A	UBA6899	UBA6899	0	0	0	0	0	0	0	0	0	0	0	0	0	0	0	0	0	0	0	0	0	0	0	0	0	0	0	0	25	0	0	8.33333
Bacteria	Patescibacteria	Gracilibacteria	BD1-5	UBA6164	NA	0	0	0	0	0	0	0	0	0	0	0	0	0	0	0	0	28	0	0	9.33333	0	37	110	49	0	0	0	0	0	0	0	0
Bacteria	Patescibacteria	Gracilibacteria	BD1-5	UBA6164	GN02-873	0	0	0	0	0	0	0	0	0	0	0	0	0	0	0	0	0	0	0	0	0	328	56	128	0	0	0	0	0	0	0	0
Bacteria	Firmicutes	Bacilli	Mycoplasmatales	Mycoplasmoidaceae	NA	0	0	0	0	0	0	0	0	0	0	0	0	0	0	0	0	0	0	0	0	0	0	0	0	0	0	0	0	18	0	0	6
Bacteria	Patescibacteria	Gracilibacteria	Absconditabacterales	X112	Aalborg-AAW-1	0	0	0	0	0	0	0	0	0	0	0	0	0	0	0	0	0	0	0	0	47	18	0	21.6667	0	0	0	0	0	0	0	0
Bacteria	Patescibacteria	CPR2	UBA1875	UBA1875	UBA7522	0	0	0	0	0	0	0	0	0	0	0	0	0	0	0	0	234	59	0	97.6667	0	0	0	0	0	0	0	0	0	0	0	0
Bacteria	Patescibacteria	Saccharimonadia	Saccharimonadales	Saccharimonadaceae	NA	0	0	0	0	0	0	0	0	0	0	0	0	0	0	0	0	0	0	0	0	0	28	0	9.33333	0	0	0	0	0	0	0	0
Bacteria	Patescibacteria	Saccharimonadia	Saccharimonadales	UBA10212	NA	0	0	0	0	0	0	0	0	0	0	0	0	15	0	0	5	0	0	0	0	0	0	0	0	0	0	0	0	0	0	0	0
Bacteria	Patescibacteria	Saccharimonadia	Saccharimonadales	UBA4665	UBA5150	0	0	0	0	0	0	0	0	0	0	12	4	0	0	0	0	0	0	0	0	0	0	0	0	0	0	0	0	0	0	0	0
Bacteria	Patescibacteria	Saccharimonadia	Saccharimonadales	UBA4665	NA	0	0	0	0	0	0	0	0	0	0	0	0	0	0	0	0	438	0	15	151	0	0	0	0	0	0	0	0	0	0	0	0
Bacteria	Patescibacteria	Saccharimonadia	UBA4664	UBA4664	UBA4664	0	0	0	0	0	0	0	0	0	0	0	0	0	0	0	0	15	0	0	5	0	0	0	0	0	0	0	0	0	0	0	0
Bacteria	Bacteroidota	UBA10030	UBA10030	UBA10030	2-02-FULL-55-14	0	0	0	0	0	0	0	0	0	0	0	0	0	0	0	0	0	0	0	0	7	0	0	2.33333	0	0	0	0	0	0	0	0
Bacteria	Bacteroidota	UBA10030	UBA10030	SZUA-254	SZUA-254	0	0	0	0	0	0	0	0	0	0	0	0	0	0	0	0	0	0	0	0	0	0	0	0	0	0	0	0	19	0	0	6.33333
Bacteria	Bacteroidota	Ignavibacteria	SJA-28	OLB5	OLB5	0	0	0	0	0	0	0	0	0	0	0	0	0	0	0	0	0	0	0	0	4	0	0	1.33333	0	0	0	0	0	0	0	0
Bacteria	Bacteroidota	Kapabacteria	Kapabacteriales	Kapabacteriaceae	NA	0	0	0	0	0	0	0	0	0	0	0	0	0	0	0	0	0	76	15	30.3333	0	23	0	7.66667	0	0	0	0	0	0	0	0
Bacteria	Bacteroidota	Bacteroidia	Bacteroidales	Rikenellaceae	NA	70	0	0	23.3333	0	0	0	0	0	0	0	0	0	0	0	0	0	38	0	12.6667	34	0	0	11.3333	0	0	0	0	0	0	0	0
Bacteria	Bacteroidota	Bacteroidia	AKYH767	b-17BO	UBA2475	0	0	0	0	0	0	0	0	0	0	0	0	0	0	0	0	0	0	0	0	0	0	23	7.66667	0	0	0	0	0	0	0	0
Bacteria	Bacteroidota	Bacteroidia	AKYH767	b-17BO	NA	0	0	0	0	0	0	0	0	0	0	0	0	0	0	0	0	0	0	0	0	0	8	0	2.66667	0	0	0	0	0	0	0	0
Bacteria	Bacteroidota	Bacteroidia	AKYH767	b-17BO	UBA4416	0	0	0	0	0	0	0	0	0	0	0	0	0	0	0	0	0	0	0	0	6	30	0	12	0	0	0	0	0	0	0	0
Bacteria	Bacteroidota	Bacteroidia	Bacteroidales	Prolixibacteraceae	NA	0	0	0	0	0	0	0	0	0	0	0	0	0	0	0	0	0	63	0	21	0	0	0	0	0	0	0	0	0	0	0	0
Bacteria	Bacteroidota	Bacteroidia	Chitinophagales	Saprospiraceae	Haliscomenobacter	0	0	0	0	0	0	0	0	0	0	0	0	0	0	0	0	0	0	0	0	0	0	15	5	0	0	0	0	0	0	0	0
Bacteria	Bacteroidota	Bacteroidia	Chitinophagales	Chitinophagaceae	Taibaiella_B	0	0	0	0	0	0	0	0	0	0	0	0	0	0	0	0	0	0	0	0	13	67	82	54	0	0	0	0	0	0	0	0
Bacteria	Bacteroidota	Bacteroidia	Chitinophagales	Chitinophagaceae	NA	0	0	0	0	0	0	0	0	0	0	0	0	0	0	0	0	0	29	0	9.66667	222	527	543	430.667	0	0	0	0	434	91	0	175
Bacteria	Bacteroidota	Bacteroidia	Chitinophagales	Chitinophagaceae	UBA1931	0	0	0	0	0	0	0	0	0	0	0	0	0	0	0	0	0	0	0	0	0	68	53	40.3333	0	0	0	0	0	0	0	0
Bacteria	Bacteroidota	Bacteroidia	Chitinophagales	Chitinophagaceae	UBA8137	0	0	0	0	0	0	0	0	0	0	0	0	0	0	0	0	0	0	0	0	43	0	0	14.3333	0	0	0	0	0	0	0	0
Bacteria	Bacteroidota	Bacteroidia	Chitinophagales	Chitinophagaceae	JJ008	0	0	0	0	0	0	0	0	0	0	0	0	0	0	0	0	0	0	0	0	0	48	0	16	0	0	0	0	0	0	0	0
Bacteria	Bacteroidota	Bacteroidia	Chitinophagales	Chitinophagaceae	Vibrionimonas	0	0	0	0	0	0	0	0	0	0	0	0	0	0	0	0	0	0	0	0	0	0	0	0	0	0	0	0	56	0	0	18.6667
Bacteria	Bacteroidota	Bacteroidia	Sphingobacteriales	Sphingobacteriaceae	Pedobacter	0	0	0	0	0	0	0	0	0	0	0	0	0	0	0	0	0	0	0	0	0	109	29	46	0	0	0	0	0	0	0	0
Bacteria	Bacteroidota	Bacteroidia	Sphingobacteriales	Sphingobacteriaceae	Sphingobacterium	0	0	0	0	0	0	0	0	0	0	0	0	0	0	0	0	0	0	5	1.66667	0	51	51	34	0	0	0	0	60	0	0	20
Bacteria	Bacteroidota	Bacteroidia	Sphingobacteriales	Sphingobacteriaceae	Pseudosphingobacterium	0	0	0	0	0	0	0	0	0	0	0	0	0	0	0	0	0	17	0	5.66667	0	0	0	0	0	0	0	0	0	0	0	0
Bacteria	Bacteroidota	Bacteroidia	Sphingobacteriales	Sphingobacteriaceae	Pseudopedobacter	0	0	0	0	0	0	0	0	0	0	0	0	0	0	0	0	0	0	0	0	0	0	11	3.66667	0	0	0	0	0	0	0	0
Bacteria	Bacteroidota	Bacteroidia	Bacteroidales	Marinilabiliaceae	NA	0	0	0	0	0	18	0	6	0	0	0	0	0	0	0	0	0	0	0	0	216	78	0	98	0	0	0	0	0	0	0	0
Bacteria	Bacteroidota	Bacteroidia	NS11-12g	UKL13-3	UKL13-3	0	0	0	0	0	0	0	0	0	0	0	0	0	0	0	0	0	0	0	0	0	626	40	222	0	0	0	0	0	0	8	2.66667
Bacteria	Bacteroidota	Bacteroidia	Chitinophagales	Chitinophagaceae	OLB11	0	0	0	0	0	0	0	0	0	0	0	0	0	0	0	0	0	0	0	0	14	122	138	91.3333	0	0	0	0	0	0	0	0
Bacteria	Bacteroidota	Bacteroidia	Flavobacteriales	Crocinitomicaceae	NA	0	0	0	0	0	0	0	0	0	0	0	0	0	0	0	0	0	0	0	0	13	23	59	31.6667	0	0	0	0	48	0	0	16
Bacteria	Bacteroidota	Bacteroidia	Flavobacteriales	Crocinitomicaceae	Fluviicola	0	0	0	0	0	0	0	0	0	0	0	0	0	0	0	0	0	0	0	0	31	244	115	130	0	0	0	0	0	0	0	0
Bacteria	Bacteroidota	Bacteroidia	Flavobacteriales	Flavobacteriaceae	Flavobacterium_A	0	0	0	0	0	0	0	0	0	0	0	0	0	0	0	0	0	0	0	0	0	0	36	12	0	0	0	0	0	0	0	0
Bacteria	Bacteroidota	Bacteroidia	Flavobacteriales	Flavobacteriaceae	NA	0	0	0	0	0	0	0	0	0	0	0	0	0	0	0	0	0	0	0	0	0	45	0	15	0	0	0	0	37	0	0	12.3333
Bacteria	Bacteroidota	Bacteroidia	Flavobacteriales	Flavobacteriaceae	Flavobacterium	0	0	0	0	847	481	217	515	0	0	0	0	0	0	0	0	0	174	142	105.333	2672	15406	14599	10892.3	40	0	16	18.6667	32	29	569	210
Bacteria	Bacteroidota	Bacteroidia	Flavobacteriales	Weeksellaceae	Empedobacter	0	0	0	0	0	0	0	0	0	0	0	0	0	0	0	0	0	0	0	0	0	0	0	0	0	0	0	0	11	0	0	3.66667
Bacteria	Bacteroidota	Bacteroidia	Flavobacteriales	Weeksellaceae	Elizabethkingia	0	0	0	0	0	0	0	0	0	0	0	0	0	0	0	0	0	46	0	15.3333	0	0	0	0	0	0	0	0	0	0	0	0
Bacteria	Bacteroidota	Bacteroidia	Flavobacteriales	Weeksellaceae	Soonwooa	0	0	0	0	0	0	0	0	0	0	0	0	0	0	0	0	0	0	0	0	0	7	0	2.33333	0	0	0	0	0	0	0	0
Bacteria	Bacteroidota	Bacteroidia	Flavobacteriales	Weeksellaceae	NA	0	0	0	0	6	0	7	4.33333	0	0	0	0	23	0	0	7.66667	0	0	0	0	0	249	52	100.333	0	0	0	0	20	14	60	31.3333
Bacteria	Bacteroidota	Bacteroidia	Flavobacteriales	Weeksellaceae	Cloacibacterium	0	0	0	0	40	27	15	27.3333	0	0	0	0	0	0	0	0	182	0	0	60.6667	75	194	86	118.333	0	0	0	0	87	35	0	40.6667
Bacteria	Bacteroidota	Bacteroidia	Flavobacteriales	Weeksellaceae	Chryseobacterium_B	0	0	0	0	13	32	0	15	0	0	0	0	0	0	0	0	0	0	0	0	93	279	41	137.667	0	0	0	0	0	40	239	93
Bacteria	Bacteroidota	Bacteroidia	Flavobacteriales	Weeksellaceae	Chryseobacterium	0	0	0	0	0	0	0	0	0	0	0	0	0	0	0	0	0	56	0	18.6667	0	87	101	62.6667	0	0	0	0	119	0	10	43
Bacteria	Bacteroidota	Bacteroidia	Bacteroidales	Bacteroidaceae	Bacteroides	687	1913	1157	1252.33	994	643	504	713.667	7122	1517	6480	5039.67	329	0	0	109.667	0	262	0	87.3333	2540	93	53	895.333	259	59	35	117.667	127	125	0	84
Bacteria	Bacteroidota	Bacteroidia	Bacteroidales	Bacteroidaceae	F0040	0	0	0	0	0	0	0	0	0	0	0	0	0	0	0	0	0	0	0	0	0	0	0	0	0	0	0	0	32	0	0	10.6667
Bacteria	Bacteroidota	Bacteroidia	Bacteroidales	Bacteroidaceae	Prevotella	0	0	0	0	0	0	0	0	0	0	0	0	0	0	0	0	0	10	12	7.33333	0	0	0	0	0	0	0	0	0	30	0	10
Bacteria	Bacteroidota	Bacteroidia	Bacteroidales	Bacteroidaceae	NA	1217	806	1766	1263	60	267	285	204	14	0	72	28.6667	241	0	0	80.3333	0	0	0	0	1254	0	0	418	0	0	0	0	35	0	0	11.6667
Bacteria	Bacteroidota	Bacteroidia	Bacteroidales	Tannerellaceae	NA	308	275	348	310.333	40	176	127	114.333	83	72	188	114.333	45	0	0	15	0	0	0	0	225	0	0	75	40	18	0	19.3333	0	0	0	0
Bacteria	Bacteroidota	Bacteroidia	Bacteroidales	Paludibacteraceae	NA	0	0	0	0	0	0	7	2.33333	0	0	0	0	0	0	0	0	0	0	0	0	0	0	0	0	0	0	0	0	0	0	0	0
Bacteria	Bacteroidota	Bacteroidia	Bacteroidales	Paludibacteraceae	Paludibacter	0	0	0	0	0	0	0	0	0	0	0	0	0	0	0	0	0	0	0	0	0	16	13	9.66667	0	0	0	0	0	33	0	11
Bacteria	Bacteroidota	Bacteroidia	Bacteroidales	Porphyromonadaceae	Porphyromonas	0	0	0	0	0	0	0	0	0	0	0	0	0	0	0	0	0	0	0	0	0	0	0	0	0	0	0	0	44	56	0	33.3333
Bacteria	Bacteroidota	Bacteroidia	Bacteroidales	Muribaculaceae	NA	137	94	126	119	44	18	19	27	0	25	212	79	0	0	0	0	0	0	0	0	107	0	0	35.6667	0	0	0	0	0	15	0	5
Bacteria	Bacteroidota	Bacteroidia	Cytophagales	Hymenobacteraceae	Rufibacter	0	0	0	0	0	0	0	0	0	0	0	0	0	0	0	0	0	0	0	0	0	0	0	0	0	0	0	0	19	0	0	6.33333
Bacteria	Bacteroidota	Bacteroidia	Cytophagales	Hymenobacteraceae	NA	0	0	0	0	0	0	0	0	0	0	0	0	0	0	0	0	0	0	0	0	0	0	0	0	0	0	0	0	27	1	0	9.33333
Bacteria	Bacteroidota	Bacteroidia	Cytophagales	Hymenobacteraceae	Solirubrum	0	0	0	0	0	0	0	0	0	0	0	0	0	0	0	0	0	0	0	0	0	0	20	6.66667	0	0	0	0	0	0	0	0
Bacteria	Bacteroidota	Bacteroidia	Cytophagales	Hymenobacteraceae	Hymenobacter	0	0	0	0	0	0	0	0	0	0	0	0	0	0	0	0	0	0	0	0	15	0	20	11.6667	0	0	0	0	0	0	5	1.66667
Bacteria	Bacteroidota	Bacteroidia	Cytophagales	Catalimonadaceae	Flexibacter	0	0	0	0	0	0	0	0	0	0	0	0	0	0	0	0	0	0	0	0	0	21	0	7	0	0	0	0	0	0	0	0
Bacteria	Bacteroidota	Bacteroidia	Cytophagales	Cyclobacteriaceae	ELB16-189	0	0	0	0	0	0	0	0	0	0	0	0	0	0	0	0	0	0	14	4.66667	0	42	0	14	0	0	0	0	36	0	0	12
Bacteria	Bacteroidota	Bacteroidia	Cytophagales	Cyclobacteriaceae	NA	0	0	0	0	0	0	0	0	0	0	0	0	0	0	0	0	0	289	89	126	0	30	33	21	0	0	0	0	78	0	0	26
Bacteria	Bacteroidota	Bacteroidia	Cytophagales	Spirosomaceae	Emticicia	0	0	0	0	381	369	264	338	0	0	0	0	0	0	0	0	0	0	0	0	1954	491	723	1056	102	18	31	50.3333	28	9	0	12.3333
Bacteria	Bacteroidota	Bacteroidia	Cytophagales	Cyclobacteriaceae	Algoriphagus	0	0	0	0	0	0	0	0	0	0	0	0	0	0	0	0	0	0	0	0	37	23	37	32.3333	0	0	0	0	49	0	0	16.3333
Bacteria	Bacteroidota	Bacteroidia	Cytophagales	Spirosomaceae	UBA6715	0	0	0	0	0	0	0	0	0	0	0	0	0	0	0	0	0	0	0	0	0	40	0	13.3333	0	0	0	0	13	0	0	4.33333
Bacteria	Bacteroidota	Bacteroidia	Cytophagales	Spirosomaceae	NA	0	0	0	0	0	0	0	0	0	0	0	0	0	0	0	0	0	0	0	0	11	23	28	20.6667	0	0	0	0	0	0	0	0
Bacteria	Bacteroidota	Bacteroidia	Cytophagales	Spirosomaceae	Flectobacillus	0	0	0	0	0	0	0	0	0	0	0	0	0	0	0	0	0	0	0	0	0	38	108	48.6667	0	0	0	0	0	0	18	6
Bacteria	Bacteroidota	Bacteroidia	Cytophagales	Spirosomaceae	Rudanella	0	0	0	0	0	0	0	0	0	0	0	0	0	0	0	0	0	0	0	0	0	0	12	4	0	0	0	0	0	0	0	0
Bacteria	Bacteroidota	Bacteroidia	Cytophagales	Spirosomaceae	Spirosoma	0	0	0	0	0	0	0	0	0	0	0	0	0	0	0	0	0	0	0	0	0	0	0	0	0	0	0	0	42	0	0	14
Bacteria	Bacteroidota	Bacteroidia	Cytophagales	Spirosomaceae	Runella	0	0	0	0	0	0	0	0	0	0	0	0	0	0	0	0	0	0	0	0	10	0	34	14.6667	0	0	0	0	0	0	0	0
Bacteria	Elusimicrobiota	Elusimicrobia	2-02-FULL-39-32	2-02-FULL-39-32	2-02-FULL-39-32	0	0	0	0	0	0	0	0	0	0	0	0	0	0	0	0	0	0	0	0	0	0	0	0	0	0	0	0	0	171	0	57
Bacteria	Chloroflexota	Chloroflexia	Chloroflexales	Herpetosiphonaceae	JKG1	0	0	0	0	0	0	0	0	0	0	0	0	0	0	0	0	0	0	0	0	0	0	0	0	0	0	0	0	17	0	0	5.66667
Bacteria	Armatimonadota	Fimbriimonadia	Fimbriimonadales	Fimbriimonadaceae	NA	0	0	0	0	0	0	0	0	0	0	0	0	0	0	0	0	0	50	0	16.6667	0	0	0	0	0	0	0	0	15	0	0	5
Bacteria	Dependentiae	Babeliae	Babeliales	UBA12411	UBA12411	0	0	0	0	0	0	0	0	0	0	0	0	0	0	0	0	0	0	8	2.66667	0	0	0	0	0	0	0	0	0	0	0	0
Bacteria	Dependentiae	Babeliae	Babeliales	Vermiphilaceae	NA	0	0	0	0	0	0	0	0	0	0	0	0	0	0	0	0	33	0	0	11	0	0	0	0	0	0	0	0	0	0	0	0
Bacteria	Dependentiae	Babeliae	Babeliales	Vermiphilaceae	GWF2-30-66	0	0	0	0	0	0	0	0	0	0	0	0	44	0	0	14.6667	27	90	52	56.3333	0	0	0	0	0	0	0	0	0	0	0	0
Bacteria	Dependentiae	Babeliae	Babeliales	Babeliaceae	NA	0	0	0	0	0	0	0	0	0	0	0	0	51	0	10	20.3333	31	0	8	13	0	0	0	0	0	0	0	0	0	0	0	0
Bacteria	Dependentiae	Babeliae	Babeliales	Vermiphilaceae	Vermiphilus	0	0	0	0	0	0	0	0	0	0	0	0	0	0	0	0	20	0	0	6.66667	0	0	0	0	0	0	0	0	0	0	0	0
Bacteria	Dependentiae	Babeliae	Babeliales	Babeliaceae	GWE2-41-16	0	0	0	0	0	0	0	0	0	0	0	0	0	0	0	0	60	0	0	20	0	0	0	0	0	0	0	0	0	0	0	0
Bacteria	Actinobacteriota	Actinobacteria	Nitriliruptorales	Nitriliruptoraceae	Nitriliruptor	0	0	0	0	0	0	0	0	0	0	0	0	30	0	0	10	8	0	0	2.66667	0	0	0	0	0	0	0	0	94	18	0	37.3333
Bacteria	Actinobacteriota	Coriobacteriia	OPB41	UBA2279	NA	0	0	0	0	0	0	0	0	0	0	0	0	0	0	0	0	24	76	0	33.3333	0	0	0	0	0	0	0	0	0	0	0	0
Bacteria	Actinobacteriota	Rubrobacteria	Rubrobacterales	Rubrobacteraceae	Rubrobacter_B	0	0	0	0	0	0	0	0	0	0	0	0	0	0	0	0	0	75	18	31	0	0	0	0	0	0	0	0	253	98	0	117
Bacteria	Actinobacteriota	Rubrobacteria	Rubrobacterales	Rubrobacteraceae	NA	0	0	0	0	0	0	0	0	0	0	0	0	0	0	0	0	0	0	0	0	5	0	0	1.66667	0	0	0	0	0	0	0	0
Bacteria	Actinobacteriota	Thermoleophilia	Solirubrobacterales	Solirubrobacteraceae	NA	0	0	0	0	0	0	0	0	0	0	0	0	47	0	0	15.6667	18	17	9	14.6667	0	0	0	0	0	0	0	0	12	0	0	4
Bacteria	Actinobacteriota	Thermoleophilia	20CM-4-69-9	20CM-4-69-9	Palsa-739	0	0	0	0	0	0	0	0	0	0	0	0	0	0	0	0	47	58	0	35	0	0	0	0	0	0	0	0	24	0	0	8
Bacteria	Actinobacteriota	Acidimicrobiia	Microtrichales	Ilumatobacteraceae	NA	0	0	0	0	0	0	0	0	0	0	0	0	0	0	0	0	354	18	8	126.667	0	0	0	0	0	0	0	0	5	0	0	1.66667
Bacteria	Actinobacteriota	Acidimicrobiia	Microtrichales	Ilumatobacteraceae	Ilumatobacter_A	0	0	0	0	0	0	0	0	0	0	0	0	0	0	0	0	0	98	0	32.6667	0	0	0	0	0	0	0	0	55	0	0	18.3333
Bacteria	Actinobacteriota	Acidimicrobiia	IMCC26256	IMCC26256	IMCC26256	0	0	0	0	0	0	0	0	0	0	0	0	0	0	0	0	72	0	0	24	0	0	0	0	0	0	0	0	0	0	0	0
Bacteria	Actinobacteriota	Acidimicrobiia	Microtrichales	Microtrichaceae	IMCC26207	0	0	0	0	0	0	0	0	0	0	0	0	0	0	0	0	38	0	0	12.6667	0	0	0	0	0	0	0	0	0	8	0	2.66667
Bacteria	Actinobacteriota	Actinobacteria	Mycobacteriales	Mycobacteriaceae	Corynebacterium	0	0	0	0	0	0	0	0	0	0	0	0	28	0	0	9.33333	42	0	64	35.3333	5	0	0	1.66667	0	0	0	0	39	0	38	25.6667
Bacteria	Actinobacteriota	Actinobacteria	Mycobacteriales	Mycobacteriaceae	Lawsonella	0	0	0	0	0	0	0	0	0	0	0	0	0	0	0	0	0	208	95	101	19	20	0	13	0	0	0	0	442	130	0	190.667
Bacteria	Actinobacteriota	Actinobacteria	Mycobacteriales	Mycobacteriaceae	Dietzia	0	0	0	0	0	0	0	0	0	0	0	0	0	0	0	0	0	0	0	0	0	0	0	0	0	0	0	0	0	12	0	4
Bacteria	Actinobacteriota	Actinobacteria	Mycobacteriales	Mycobacteriaceae	NA	0	0	0	0	0	0	0	0	0	0	0	0	72	0	12	28	0	0	0	0	0	0	0	0	0	0	0	0	0	49	0	16.3333
Bacteria	Actinobacteriota	Actinobacteria	Mycobacteriales	Mycobacteriaceae	Mycolicibacterium	54	30	54	46	0	0	0	0	43	0	52	31.6667	33	0	0	11	98	73	26	65.6667	38	0	0	12.6667	0	0	0	0	133	59	0	64
Bacteria	Actinobacteriota	Actinobacteria	Propionibacteriales	Propionibacteriaceae	Cutibacterium	0	0	0	0	0	0	0	0	0	0	0	0	243	11	14	89.3333	123	295	269	229	40	20	0	20	0	0	0	0	676	311	43	343.333
Bacteria	Actinobacteriota	Actinobacteria	Propionibacteriales	Nocardioidaceae	Marmoricola	0	0	0	0	0	0	0	0	0	0	0	0	0	0	0	0	0	35	0	11.6667	0	0	0	0	0	0	0	0	0	0	0	0
Bacteria	Actinobacteriota	Actinobacteria	Propionibacteriales	Nocardioidaceae	Nocardioides	0	0	0	0	0	0	0	0	0	0	0	0	0	0	0	0	0	53	0	17.6667	7	0	0	2.33333	0	0	0	0	24	0	0	8
Bacteria	Actinobacteriota	Actinobacteria	Propionibacteriales	Nocardioidaceae	Aeromicrobium	0	0	0	0	0	0	0	0	0	0	0	0	0	0	0	0	0	46	0	15.3333	0	0	0	0	0	0	0	0	0	0	0	0
Bacteria	Actinobacteriota	Actinobacteria	Propionibacteriales	Nocardioidaceae	NA	0	0	0	0	0	0	0	0	0	0	0	0	16	0	0	5.33333	0	0	9	3	0	0	0	0	0	0	0	0	2	29	0	10.3333
Bacteria	Actinobacteriota	Actinobacteria	Actinomycetales	Actinomycetaceae	Actinomyces	0	0	0	0	0	0	0	0	0	0	0	0	0	0	0	0	0	0	11	3.66667	0	0	0	0	0	0	0	0	0	0	0	0
Bacteria	Actinobacteriota	Actinobacteria	Actinomycetales	Bifidobacteriaceae	Bifidobacterium	0	0	0	0	0	0	0	0	0	0	0	0	0	0	0	0	0	27	0	9	0	0	0	0	0	0	0	0	24	0	0	8
Bacteria	Actinobacteriota	Actinobacteria	Actinomycetales	Brevibacteriaceae	Brevibacterium	0	0	0	0	0	0	0	0	0	0	0	0	0	0	0	0	0	19	0	6.33333	0	0	0	0	0	0	0	0	0	0	0	0
Bacteria	Actinobacteriota	Actinobacteria	Actinomycetales	Dermatophilaceae	Dermacoccus	0	0	0	0	0	0	0	0	0	0	0	0	0	0	0	0	0	0	0	0	0	0	0	0	0	0	0	0	14	0	0	4.66667
Bacteria	Actinobacteriota	Actinobacteria	Actinomycetales	Dermatophilaceae	NA	0	0	0	0	0	0	0	0	0	0	0	0	21	0	0	7	0	25	0	8.33333	0	0	0	0	0	0	0	0	15	0	0	5
Bacteria	Actinobacteriota	Actinobacteria	Actinomycetales	Dermatophilaceae	Janibacter	0	0	0	0	0	0	0	0	0	0	0	0	0	0	0	0	17	0	0	5.66667	0	0	0	0	0	0	0	0	0	0	0	0
Bacteria	Actinobacteriota	Actinobacteria	Actinomycetales	Micrococcaceae	NA	0	0	0	0	0	0	0	0	0	0	0	0	0	0	0	0	44	0	0	14.6667	0	0	0	0	0	0	0	0	89	0	0	29.6667
Bacteria	Actinobacteriota	Actinobacteria	Actinomycetales	Micrococcaceae	Micrococcus	0	0	0	0	0	0	0	0	0	0	0	0	0	0	0	0	0	81	0	27	0	0	0	0	0	0	0	0	39	0	0	13
Bacteria	Actinobacteriota	Actinobacteria	Actinomycetales	Micrococcaceae	Rothia	0	0	0	0	0	0	0	0	0	0	0	0	0	0	0	0	0	55	66	40.3333	0	0	0	0	0	0	0	0	0	29	0	9.66667
Bacteria	Actinobacteriota	Actinobacteria	Actinomycetales	Micrococcaceae	Kocuria	0	0	0	0	0	0	0	0	0	0	0	0	0	0	0	0	68	0	0	22.6667	0	0	0	0	0	0	0	0	0	0	9	3
Bacteria	Actinobacteriota	Actinobacteria	Actinomycetales	Cellulomonadaceae	NA	0	0	0	0	0	0	0	0	0	0	0	0	0	0	0	0	0	0	0	0	0	0	0	0	0	0	0	0	31	0	0	10.3333
Bacteria	Actinobacteriota	Actinobacteria	Actinomycetales	Microbacteriaceae	Curtobacterium	0	0	0	0	0	0	0	0	0	0	0	0	0	0	0	0	0	0	0	0	0	0	0	0	0	0	0	0	0	48	0	16
Bacteria	Actinobacteriota	Actinobacteria	Actinomycetales	Microbacteriaceae	Leucobacter	0	0	0	0	0	0	0	0	0	0	0	0	0	0	0	0	0	0	0	0	0	0	0	0	0	0	0	0	129	0	0	43
Bacteria	Actinobacteriota	Actinobacteria	Actinomycetales	Microbacteriaceae	NA	32	0	0	10.6667	0	0	0	0	0	0	0	0	111	0	7	39.3333	0	123	0	41	0	0	42	14	0	0	0	0	249	0	0	83
Bacteria	Actinobacteriota	Actinobacteria	Actinomycetales	Microbacteriaceae	Rhodoluna	0	0	0	0	0	0	0	0	0	0	0	0	0	0	0	0	0	0	0	0	33	54	0	29	0	0	0	0	0	0	0	0
Bacteria	Actinobacteriota	Actinobacteria	Actinomycetales	Microbacteriaceae	Aurantimicrobium	0	0	22	7.33333	0	0	0	0	56	0	41	32.3333	0	0	0	0	0	0	0	0	0	0	0	0	0	0	0	0	0	0	0	0
Bacteria	Actinobacteriota	Actinobacteria	Mycobacteriales	Geodermatophilaceae	NA	0	0	0	0	0	0	0	0	0	0	0	0	0	0	0	0	0	23	0	7.66667	0	0	0	0	0	0	0	0	0	0	0	0
Bacteria	Actinobacteriota	Actinobacteria	Mycobacteriales	Geodermatophilaceae	Blastococcus	0	0	0	0	0	0	0	0	0	0	0	0	0	2	0	0.666667	0	0	0	0	0	0	0	0	0	0	0	0	0	0	0	0
Bacteria	Actinobacteriota	Actinobacteria	Mycobacteriales	Pseudonocardiaceae	Pseudonocardia	0	0	0	0	0	0	0	0	0	0	0	0	0	0	0	0	0	0	0	0	0	0	0	0	0	0	0	0	27	0	0	9
Bacteria	Actinobacteriota	Actinobacteria	Mycobacteriales	Geodermatophilaceae	Geodermatophilus	0	0	0	0	0	0	0	0	0	0	0	0	0	0	0	0	0	12	0	4	0	0	0	0	0	0	0	0	0	0	0	0
Bacteria	Actinobacteriota	Actinobacteria	Nanopelagicales	S36-B12	S36-B12	0	0	0	0	0	0	0	0	21	0	0	7	325	0	0	108.333	313	0	108	140.333	0	0	0	0	0	0	0	0	0	0	0	0
Bacteria	Actinobacteriota	Actinobacteria	Nanopelagicales	Nanopelagicaceae	IMCC26077	0	0	0	0	0	0	0	0	0	0	0	0	0	0	0	0	0	0	0	0	0	24	0	8	0	0	0	0	60	0	0	20
Bacteria	Actinobacteriota	Actinobacteria	Nanopelagicales	Nanopelagicaceae	NA	0	0	0	0	0	0	0	0	0	0	0	0	0	0	0	0	0	75	0	25	0	52	0	17.3333	0	0	0	0	215	0	0	71.6667
Bacteria	Actinobacteriota	Actinobacteria	Nanopelagicales	Nanopelagicaceae	Nanopelagicus	0	0	0	0	0	0	0	0	0	0	0	0	0	0	0	0	0	0	0	0	0	0	0	0	0	0	0	0	125	56	0	60.3333
Bacteria	Actinobacteriota	Actinobacteria	Nanopelagicales	Nanopelagicaceae	Planktophila	0	0	0	0	0	0	0	0	0	0	0	0	0	0	0	0	0	0	0	0	0	0	0	0	0	0	0	0	412	29	17	152.667
Bacteria	Cyanobacteria	Vampirovibrionia	Obscuribacterales	Obscuribacteraceae	Obscuribacter	0	0	0	0	0	0	0	0	0	0	0	0	0	0	0	0	0	0	0	0	0	0	0	0	0	0	0	0	26	0	0	8.66667
Bacteria	Cyanobacteria	Vampirovibrionia	Gastranaerophilales	Gastranaerophilaceae	NA	0	0	0	0	0	0	0	0	0	0	0	0	11	0	0	3.66667	0	0	0	0	0	0	0	0	0	0	0	0	0	26	0	8.66667
Bacteria	Cyanobacteria	Cyanobacteriia	Cyanobacteriales	Chroococcidiopsidaceae	Chroococcidiopsis	0	0	0	0	0	0	0	0	0	0	0	0	0	0	0	0	0	0	0	0	0	0	0	0	0	0	0	0	43	0	0	14.3333
Bacteria	Cyanobacteria	Cyanobacteriia	Cyanobacteriales	Chroococcidiopsidaceae	Chroogloeocystis	0	0	0	0	0	0	0	0	0	0	0	0	0	0	0	0	0	0	0	0	0	0	0	0	0	0	0	0	0	8	0	2.66667
Bacteria	Cyanobacteria	Cyanobacteriia	Cyanobacteriales	Oscillatoriaceae	Planktothricoides	0	0	0	0	0	0	0	0	0	0	0	0	0	0	0	0	0	0	76	25.3333	0	0	0	0	0	0	0	0	0	0	0	0
Bacteria	Cyanobacteria	Cyanobacteriia	Cyanobacteriales	Phormidiaceae	Planktothrix	0	0	0	0	0	0	0	0	0	0	0	0	1350	0	0	450	0	25	13	12.6667	0	0	0	0	0	0	0	0	0	0	0	0
Bacteria	Cyanobacteria	Cyanobacteriia	Cyanobacteriales	Nostocaceae	Scytonema_B	0	0	0	0	0	0	0	0	0	0	0	0	0	0	0	0	0	0	0	0	0	0	0	0	0	0	0	0	91	0	0	30.3333
Bacteria	Cyanobacteria	Cyanobacteriia	Cyanobacteriales	Nostocaceae	Tolypothrix_B	0	0	0	0	0	0	0	0	0	0	0	0	0	0	0	0	0	0	17	5.66667	0	0	0	0	0	0	0	0	54	17	0	23.6667
Bacteria	Cyanobacteria	Cyanobacteriia	Cyanobacteriales	Nostocaceae	Calothrix	0	0	0	0	0	0	0	0	0	0	0	0	0	0	0	0	0	0	0	0	0	0	0	0	0	0	0	0	143	0	0	47.6667
Bacteria	Proteobacteria	Alphaproteobacteria	Rhizobiales	Rhizobiaceae	Leaf454	0	0	0	0	0	0	0	0	0	0	0	0	0	23	0	7.66667	96	54	356	168.667	25	0	0	8.33333	0	0	0	0	116	26	21	54.3333
Bacteria	Cyanobacteria	Cyanobacteriia	Pseudanabaenales	Pseudanabaenaceae	Pseudanabaena	0	0	0	0	0	0	0	0	0	0	0	0	0	0	0	0	0	0	0	0	0	0	13	4.33333	0	0	0	0	0	0	0	0
Bacteria	Cyanobacteria	Cyanobacteriia	Synechococcales	Cyanobiaceae	NA	0	0	0	0	0	0	0	0	0	0	0	0	565	178	44	262.333	418	1514	956	962.667	1165	533	197	631.667	0	0	0	0	974	922	399	765
Bacteria	Cyanobacteria	Cyanobacteriia	Synechococcales	Cyanobiaceae	Vulcanococcus	0	0	0	0	0	0	0	0	0	0	0	0	0	0	0	0	109	279	0	129.333	0	0	0	0	0	0	0	0	0	0	0	0
Bacteria	Cyanobacteria	Cyanobacteriia	Synechococcales	Cyanobiaceae	Cyanobium	0	0	0	0	0	0	0	0	0	0	0	0	0	0	0	0	0	0	85	28.3333	0	0	80	26.6667	0	0	0	0	0	0	0	0
Bacteria	Fibrobacterota	Fibrobacteria	Fibrobacterales	Fibrobacteraceae	NA	0	0	0	0	0	0	0	0	0	0	0	0	0	0	0	0	0	0	0	0	4	0	0	1.33333	0	0	0	0	0	0	0	0
Bacteria	Acidobacteriota	Acidobacteriae	UBA7541	UBA7541	UBA7541	0	0	0	0	0	0	0	0	0	0	0	0	0	0	0	0	0	0	0	0	0	0	0	0	0	0	0	0	10	0	0	3.33333
Bacteria	Acidobacteriota	Acidobacteriae	Bryobacterales	Bryobacteraceae	NA	0	0	0	0	0	0	0	0	0	0	0	0	0	0	0	0	0	12	0	4	0	0	5	1.66667	0	0	0	0	46	0	0	15.3333
Bacteria	Chloroflexota_A	Ellin6529	CSP1-4	CSP1-4	GWC2-73-18	0	0	0	0	0	0	0	0	0	0	0	0	22	0	0	7.33333	50	19	12	27	0	0	0	0	0	0	0	0	0	0	0	0
Bacteria	Chloroflexota	Anaerolineae	Anaerolineales	envOPS12	NA	0	0	0	0	0	0	0	0	0	0	0	0	0	0	0	0	0	0	9	3	0	0	0	0	0	0	0	0	0	0	0	0
Bacteria	Chloroflexota	Anaerolineae	Anaerolineales	Anaerolineaceae	NA	0	0	0	0	0	0	0	0	0	0	0	0	0	0	0	0	0	0	0	0	0	0	0	0	0	0	0	0	9	0	0	3
Bacteria	Chloroflexota	Anaerolineae	Caldilineales	Caldilineaceae	NA	0	0	0	0	0	0	0	0	0	0	0	0	15	0	0	5	0	0	0	0	0	0	0	0	0	0	0	0	15	0	0	5
Bacteria	Firmicutes_A	Clostridia	Oscillospirales	Oscillospiraceae	NA	0	0	0	0	0	0	0	0	0	0	0	0	28	0	0	9.33333	0	0	0	0	0	0	0	0	0	0	0	0	10	0	0	3.33333
Bacteria	Firmicutes_A	Clostridia	Oscillospirales	Ruminococcaceae	NA	0	0	0	0	0	0	0	0	0	0	0	0	45	0	0	15	0	0	0	0	0	0	0	0	0	0	0	0	0	0	0	0
Bacteria	Firmicutes_A	Clostridia	Oscillospirales	Acutalibacteraceae	Ruminococcus_E	0	0	0	0	0	0	0	0	0	0	0	0	0	0	0	0	0	13	0	4.33333	0	0	0	0	0	0	0	0	0	0	0	0
Bacteria	Firmicutes_A	Clostridia	Christensenellales	CAG-138	UBA3792	0	0	0	0	0	0	0	0	0	0	0	0	0	0	0	0	127	11	0	46	0	0	0	0	0	0	0	0	0	0	0	0
Bacteria	Firmicutes_A	Clostridia	Lachnospirales	Cellulosilyticaceae	Niameybacter	0	0	0	0	0	0	0	0	0	0	12	4	0	0	0	0	0	0	0	0	0	0	0	0	0	0	0	0	0	0	0	0
Bacteria	Firmicutes_A	Clostridia	Lachnospirales	Cellulosilyticaceae	NA	0	0	0	0	0	0	0	0	0	0	0	0	8	0	0	2.66667	0	0	70	23.3333	0	0	0	0	0	0	0	0	0	0	0	0
Bacteria	Firmicutes_A	Clostridia	Lachnospirales	Lachnospiraceae	Roseburia	0	0	0	0	0	0	0	0	0	0	0	0	0	0	0	0	0	0	0	0	0	0	0	0	0	0	0	0	26	0	0	8.66667
Bacteria	Firmicutes_A	Clostridia	Lachnospirales	Lachnospiraceae	NA	0	0	0	0	0	0	0	0	0	0	0	0	0	0	0	0	0	0	0	0	0	0	0	0	0	0	0	0	19	0	0	6.33333
Bacteria	Firmicutes_A	Clostridia	Clostridiales	Clostridiaceae	Clostridium	0	0	0	0	0	0	0	0	33	0	0	11	0	0	0	0	0	266	858	374.667	21	0	0	7	0	0	0	0	0	0	0	0
Bacteria	Firmicutes_A	Clostridia	Clostridiales	Clostridiaceae	Clostridium_AN	0	0	0	0	0	0	0	0	0	0	0	0	0	0	0	0	0	0	32	10.6667	0	0	0	0	0	0	0	0	0	0	0	0
Bacteria	Firmicutes_A	Clostridia	Clostridiales	Clostridiaceae	NA	0	0	0	0	0	0	0	0	0	0	0	0	43	0	0	14.3333	22	32	248	100.667	0	0	0	0	0	0	0	0	149	109	147	135
Bacteria	Firmicutes_A	Clostridia	Clostridiales	Savagellaceae	Savagella	0	0	0	0	0	0	0	0	0	0	0	0	0	0	0	0	0	30	0	10	0	0	0	0	0	0	0	0	0	0	0	0
Bacteria	Firmicutes_A	Clostridia	Clostridiales	Clostridiaceae	Clostridium_J	0	0	0	0	0	0	0	0	0	0	0	0	0	0	0	0	0	0	0	0	0	0	0	0	0	0	0	0	0	4	0	1.33333
Bacteria	Firmicutes_A	Clostridia	Tissierellales	Helcococcaceae	Anaerococcus	0	0	0	0	0	0	0	0	0	0	0	0	0	0	0	0	0	0	0	0	0	0	0	0	0	0	0	0	16	0	0	5.33333
Bacteria	Firmicutes_A	Clostridia	Tissierellales	Peptoniphilaceae	Neofamilia	0	0	0	0	0	0	0	0	0	0	0	0	0	0	0	0	0	0	18	6	0	0	0	0	0	0	0	0	0	0	0	0
Bacteria	Firmicutes_A	Clostridia	Tissierellales	Helcococcaceae	Finegoldia	0	0	0	0	0	0	0	0	0	0	0	0	0	0	0	0	0	37	16	17.6667	0	0	0	0	0	0	0	0	0	0	0	0
Bacteria	Firmicutes_A	Clostridia	Peptostreptococcales	Peptostreptococcaceae	NA	0	0	0	0	0	0	0	0	110	44	0	51.3333	0	0	0	0	0	0	1455	485	0	0	4	1.33333	0	0	0	0	0	21	0	7
Bacteria	Firmicutes_A	Clostridia	Peptostreptococcales	Peptostreptococcaceae	Paraclostridium	0	0	0	0	0	0	0	0	0	0	0	0	0	0	0	0	0	0	198	66	0	0	0	0	191	128	0	106.333	58	0	32	30
Bacteria	Firmicutes_A	Clostridia	Peptostreptococcales	Anaerovoracaceae	NA	0	0	0	0	0	0	0	0	0	0	0	0	0	0	0	0	104	0	0	34.6667	15	0	0	5	0	0	0	0	0	0	0	0
Bacteria	Firmicutes_A	Clostridia	Eubacteriales	Eubacteriaceae	Acetobacterium	0	0	0	0	0	0	0	0	0	0	0	0	0	0	0	0	0	0	0	0	0	0	0	0	0	0	0	0	24	0	0	8
Bacteria	Firmicutes_B	TC1	TC1	TC1	TC1	0	0	0	0	0	0	0	0	0	0	0	0	11	0	0	3.66667	0	0	0	0	0	0	0	0	0	0	0	0	0	0	0	0
Bacteria	Firmicutes	Bacilli	Bacillales	Fictibacillaceae	Fictibacillus_B	0	0	0	0	0	0	0	0	0	0	0	0	0	34	0	11.3333	0	0	344	114.667	0	48	0	16	0	0	0	0	0	0	21	7
Bacteria	Firmicutes	Bacilli	Bacillales	Anoxybacillaceae	Parageobacillus	0	0	0	0	0	0	0	0	0	0	0	0	0	0	0	0	0	0	0	0	0	0	0	0	0	0	0	0	56	0	0	18.6667
Bacteria	Firmicutes	Bacilli	Bacillales	Alkalibacillaceae	Piscibacillus	0	0	0	0	0	0	0	0	0	0	0	0	0	0	0	0	0	0	0	0	0	0	0	0	0	0	0	0	16	0	0	5.33333
Bacteria	Firmicutes	Bacilli	Staphylococcales	Staphylococcaceae	Staphylococcus	0	0	0	0	0	0	0	0	0	0	0	0	77	20	12	36.3333	26	86	301	137.667	0	0	0	0	0	0	0	0	235	130	53	139.333
Bacteria	Firmicutes	Bacilli	Haloplasmatales	Turicibacteraceae	Turicibacter	0	0	0	0	0	0	0	0	0	0	0	0	0	0	0	0	21	36	102	53	0	0	0	0	0	0	0	0	0	0	0	0
Bacteria	Firmicutes	Bacilli	Staphylococcales	Gemellaceae	Gemella	0	0	0	0	0	0	0	0	0	0	0	0	26	0	0	8.66667	0	70	0	23.3333	0	0	0	0	0	0	0	0	128	62	0	63.3333
Bacteria	Firmicutes	Bacilli	Bacillales_A	Planococcaceae	Lysinibacillus_C	0	0	0	0	0	0	0	0	0	0	0	0	0	0	0	0	66	0	0	22	0	0	0	0	0	0	0	0	0	0	0	0
Bacteria	Firmicutes	Bacilli	Bacillales_A	Planococcaceae	NA	0	0	0	0	0	0	0	0	0	0	0	0	0	0	0	0	0	27	0	9	0	0	0	0	0	0	0	0	43	0	0	14.3333
Bacteria	Firmicutes	Bacilli	Bacillales	Bacillaceae_G	Bacillus_A	0	4	0	1.33333	0	0	0	0	0	0	0	0	34	0	0	11.3333	0	0	0	0	0	0	0	0	0	0	0	0	0	0	0	0
Bacteria	Firmicutes_I	Bacilli_A	Brevibacillales	Brevibacillaceae	Brevibacillus	0	0	0	0	0	0	0	0	0	0	0	0	0	0	0	0	0	0	0	0	0	0	0	0	0	0	0	0	45	0	0	15
Bacteria	Firmicutes_I	Bacilli_A	Paenibacillales	Paenibacillaceae	Paenibacillus_G	0	0	0	0	0	0	0	0	0	0	0	0	0	0	0	0	0	0	0	0	0	0	7	2.33333	0	0	0	0	0	0	0	0
Bacteria	Firmicutes	Bacilli	Bacillales	Amphibacillaceae	NA	0	0	0	0	0	0	0	0	0	0	0	0	0	0	0	0	0	0	0	0	0	0	0	0	0	0	0	0	31	0	0	10.3333
Bacteria	Firmicutes	Bacilli	Lactobacillales	Lactobacillaceae	Lactobacillus	0	0	0	0	0	0	0	0	0	0	0	0	0	0	0	0	0	25	0	8.33333	0	0	0	0	0	0	0	0	0	48	0	16
Bacteria	Firmicutes	Bacilli	Lactobacillales	Lactobacillaceae	Pediococcus	0	0	0	0	0	0	0	0	0	0	0	0	0	0	0	0	0	0	0	0	0	0	0	0	0	0	0	0	34	0	0	11.3333
Bacteria	Firmicutes	Bacilli	Lactobacillales	Lactobacillaceae	NA	0	0	0	0	0	0	0	0	0	0	0	0	0	0	0	0	0	0	0	0	0	0	0	0	0	0	0	0	14	0	0	4.66667
Bacteria	Firmicutes	Bacilli	Lactobacillales	Lactobacillaceae	Weissella	0	0	0	0	0	0	0	0	0	0	0	0	0	0	0	0	68	0	0	22.6667	0	0	0	0	0	0	0	0	0	0	0	0
Bacteria	Firmicutes	Bacilli	Lactobacillales	Aerococcaceae	Granulicatella	0	0	0	0	0	0	0	0	0	0	0	0	0	0	0	0	0	0	0	0	0	0	0	0	0	0	0	0	33	46	0	26.3333
Bacteria	Firmicutes	Bacilli	Lactobacillales	Aerococcaceae	Abiotrophia	0	0	0	0	0	0	0	0	0	0	0	0	0	0	0	0	0	0	0	0	0	0	0	0	0	0	0	0	40	0	0	13.3333
Bacteria	Firmicutes	Bacilli	Lactobacillales	Streptococcaceae	NA	0	0	0	0	0	0	0	0	0	0	0	0	6	0	0	2	0	0	0	0	0	0	0	0	0	0	0	0	0	0	0	0
Bacteria	Firmicutes	Bacilli	Lactobacillales	Streptococcaceae	Streptococcus	0	0	0	0	0	0	0	0	0	0	0	0	61	0	0	20.3333	53	125	136	104.667	114	0	0	38	0	0	0	0	1008	312	30	450
Bacteria	Firmicutes	Bacilli	Lactobacillales	Carnobacteriaceae	Dolosigranulum	0	0	0	0	0	0	0	0	0	0	0	0	32	0	0	10.6667	0	0	7	2.33333	0	0	0	0	0	0	0	0	23	0	0	7.66667
Bacteria	Firmicutes	Bacilli	Bacillales	Bacillaceae_A	NA	0	0	0	0	0	0	0	0	0	0	0	0	0	0	0	0	0	0	0	0	0	0	0	0	0	0	0	0	41	0	0	13.6667
Bacteria	Firmicutes	Bacilli	Exiguobacterales	Exiguobacteraceae	Exiguobacterium_A	0	0	0	0	0	0	0	0	0	0	0	0	0	0	0	0	0	21	0	7	0	0	0	0	0	0	0	0	0	0	0	0
Bacteria	Firmicutes	Bacilli	Exiguobacterales	Exiguobacteraceae	Exiguobacterium	0	0	0	0	0	0	0	0	0	0	0	0	0	0	0	0	0	14	0	4.66667	0	0	0	0	0	0	0	0	0	0	0	0
Bacteria	Firmicutes	Bacilli	Bacillales	Bacillaceae	Bacillus	0	0	0	0	0	0	0	0	0	0	0	0	31	0	0	10.3333	0	0	0	0	0	0	0	0	0	0	0	0	45	0	0	15
Bacteria	Firmicutes	Bacilli	Erysipelotrichales	Erysipelotrichaceae	Anaerorhabdus	0	0	0	0	11	0	0	3.66667	0	0	5	1.66667	0	0	0	0	0	0	0	0	23	0	0	7.66667	0	0	0	0	0	0	0	0
Bacteria	Firmicutes	Bacilli	Erysipelotrichales	Erysipelotrichaceae	NA	8	0	0	2.66667	0	0	0	0	0	0	0	0	0	0	0	0	0	39	0	13	0	0	0	0	0	0	0	0	0	0	0	0
Bacteria	Firmicutes	Bacilli	Erysipelotrichales	Erysipelotrichaceae	Solobacterium	0	0	0	0	0	0	0	0	0	0	0	0	0	0	0	0	0	0	0	0	0	0	0	0	0	0	0	0	17	0	0	5.66667
Bacteria	Firmicutes_C	Negativicutes	Selenomonadales	Selenomonadaceae	Centipeda	0	0	0	0	0	0	0	0	0	0	0	0	0	0	0	0	0	24	0	8	0	0	0	0	0	0	0	0	0	0	0	0
Bacteria	Firmicutes_C	Negativicutes	Veillonellales	Veillonellaceae	Veillonella	0	0	0	0	0	0	0	0	0	0	0	0	0	0	0	0	0	0	0	0	8	0	0	2.66667	0	0	0	0	0	0	0	0
Bacteria	Firmicutes_B	Thermincolia	Thermincolales	UBA2595	NA	0	0	0	0	0	0	0	0	0	0	0	0	16	0	0	5.33333	0	0	0	0	0	0	0	0	0	0	0	0	0	0	0	0
Bacteria	Dormibacterota	Dormibacteria	Dormibacterales	Dormibacteraceae	Dormibacter	0	0	0	0	0	0	0	0	0	0	0	0	0	0	0	0	182	45	0	75.6667	0	0	0	0	0	0	0	0	0	0	0	0
Bacteria	Acidobacteriota	Blastocatellia	Pyrinomonadales	Pyrinomonadaceae	NA	0	0	0	0	0	0	0	0	0	0	0	0	0	0	0	0	0	13	0	4.33333	0	0	0	0	0	0	0	0	0	0	0	0
Bacteria	Acidobacteriota	Blastocatellia	Pyrinomonadales	Pyrinomonadaceae	OLB17	0	0	0	0	0	0	0	0	0	0	0	0	8	0	0	2.66667	0	0	0	0	0	0	0	0	0	0	0	0	0	0	0	0
Bacteria	Verrucomicrobiota_A	Chlamydiia	Parachlamydiales	SM23-39	PALSA-1448	42	0	13	18.3333	0	0	0	0	0	0	9	3	0	0	0	0	59	0	11	23.3333	18	0	0	6	0	0	0	0	32	0	0	10.6667
Bacteria	Verrucomicrobiota_A	Chlamydiia	Chlamydiales	Chlamydiaceae	Chlamydophila	0	0	0	0	0	0	0	0	0	0	0	0	0	0	0	0	0	0	23	7.66667	0	0	0	0	0	0	0	0	0	0	0	0
Bacteria	Verrucomicrobiota_A	Chlamydiia	Parachlamydiales	Parachlamydiaceae	NA	0	0	23	7.66667	0	0	0	0	14	0	0	4.66667	160	0	0	53.3333	711	607	88	468.667	0	0	0	0	0	0	0	0	20	0	0	6.66667
Bacteria	Acidobacteriota	Aminicenantia	Aminicenantales	Aminicenantaceae	Aminicenans	0	0	0	0	0	0	0	0	0	0	0	0	11	0	0	3.66667	24	0	0	8	0	0	0	0	0	0	0	0	0	0	0	0
Bacteria	Acidobacteriota	Vicinamibacteria	Vicinamibacterales	Vicinamibacteraceae	Luteitalea	0	0	0	0	0	0	0	0	0	0	0	0	0	0	0	0	60	0	0	20	0	0	0	0	0	0	0	0	0	0	0	0
Bacteria	Planctomycetota	Planctomycetes	Pirellulales	UBA1268	NA	0	0	0	0	0	0	0	0	0	0	0	0	2318	628	867	1271	2359	858	508	1241.67	0	0	0	0	0	0	0	0	24	7	0	10.3333
Bacteria	Planctomycetota	Planctomycetes	Pirellulales	UBA1268	UBA4655	121	56	77	84.6667	0	0	0	0	29	0	32	20.3333	4614	399	342	1785	4598	2533	551	2560.67	149	78	36	87.6667	0	0	0	0	0	57	0	19
Bacteria	Planctomycetota	Planctomycetes	Pirellulales	Pirellulaceae	Pirellula_B	0	0	0	0	0	0	0	0	6	0	0	2	0	0	0	0	49	115	58	74	0	0	11	3.66667	0	0	0	0	0	0	0	0
Bacteria	Planctomycetota	Planctomycetes	Pirellulales	Pirellulaceae	NA	0	0	0	0	0	0	0	0	0	0	0	0	0	0	0	0	101	32	12	48.3333	0	0	0	0	0	0	0	0	0	0	0	0
Bacteria	Planctomycetota	Planctomycetes	Pirellulales	Pirellulaceae	Pirellula	0	0	0	0	0	0	0	0	0	0	0	0	0	0	0	0	0	0	0	0	0	0	0	0	0	0	0	0	0	16	0	5.33333
Bacteria	Planctomycetota	Planctomycetes	Planctomycetales	Planctomycetaceae	UBA10511	0	0	0	0	0	0	0	0	0	0	0	0	0	0	0	0	19	0	0	6.33333	0	0	0	0	0	0	0	0	0	0	0	0
Bacteria	Planctomycetota	Planctomycetes	Planctomycetales	Planctomycetaceae	NA	0	0	0	0	0	0	0	0	0	0	0	0	0	0	0	0	178	65	103	115.333	0	0	0	0	0	0	0	0	45	4	0	16.3333
Bacteria	Planctomycetota	Planctomycetes	Planctomycetales	Planctomycetaceae	Planctomicrobium	0	0	0	0	0	0	0	0	0	0	0	0	12	0	0	4	0	0	0	0	0	0	0	0	0	0	0	0	0	0	0	0
Bacteria	Planctomycetota	Planctomycetes	Isosphaerales	Isosphaeraceae	NA	90	38	42	56.6667	0	0	0	0	38	0	40	26	232	16	0	82.6667	15	63	15	31	22	0	18	13.3333	0	0	0	0	0	0	0	0
Bacteria	Planctomycetota	Planctomycetes	Gemmatales	Gemmataceae	Fimbriiglobus	0	0	0	0	0	0	0	0	0	0	0	0	16	0	0	5.33333	183	113	15	103.667	0	0	0	0	0	0	0	0	0	0	0	0
Bacteria	Planctomycetota	Planctomycetes	Gemmatales	Gemmataceae	NA	0	0	0	0	0	0	0	0	0	0	0	0	37	0	0	12.3333	333	0	58	130.333	0	0	0	0	0	0	0	0	19	0	0	6.33333
Bacteria	Planctomycetota	Planctomycetes	Gemmatales	Gemmataceae	UBA969	0	0	0	0	0	0	0	0	0	0	0	0	538	89	106	244.333	133	52	51	78.6667	15	30	11	18.6667	0	0	0	0	45	38	16	33
Bacteria	Planctomycetota	Planctomycetes	Gemmatales	Gemmataceae	Zavarzinella	0	0	0	0	0	0	0	0	0	0	0	0	0	0	0	0	0	22	19	13.6667	0	0	0	0	0	0	0	0	0	0	0	0
Bacteria	Planctomycetota	Planctomycetes	Gemmatales	Gemmataceae	Gemmata	0	0	0	0	0	0	0	0	0	0	0	0	14	0	0	4.66667	21	18	64	34.3333	0	0	0	0	0	0	0	0	0	0	0	0
Bacteria	Verrucomicrobiota	Verrucomicrobiae	Verrucomicrobiales	DEV007	Arctic95D-9	0	0	0	0	0	0	0	0	0	0	0	0	0	0	0	0	63	36	0	33	0	0	0	0	0	0	0	0	0	0	0	0
Bacteria	Verrucomicrobiota	Verrucomicrobiae	Verrucomicrobiales	Akkermansiaceae	UBA956	0	0	0	0	0	0	0	0	0	0	0	0	0	0	0	0	0	32	27	19.6667	0	57	0	19	0	0	0	0	0	0	0	0
Bacteria	Verrucomicrobiota	Verrucomicrobiae	Verrucomicrobiales	Akkermansiaceae	NA	219	240	603	354	57	26	12	31.6667	41	0	0	13.6667	673	0	0	224.333	1006	892	857	918.333	178	51	91	106.667	15	0	0	5	133	39	2	58
Bacteria	Verrucomicrobiota	Verrucomicrobiae	Verrucomicrobiales	Akkermansiaceae	Haloferula	0	9	0	3	31	0	0	10.3333	0	0	0	0	91	0	0	30.3333	737	238	0	325	1	0	63	21.3333	0	0	0	0	0	0	0	0
Bacteria	Verrucomicrobiota	Verrucomicrobiae	Verrucomicrobiales	Akkermansiaceae	Akkermansia	452	608	420	493.333	86	71	58	71.6667	195	97	575	289	100	0	0	33.3333	0	31	0	10.3333	462	14	24	166.667	21	0	12	11	0	16	0	5.33333
Bacteria	Verrucomicrobiota	Verrucomicrobiae	Verrucomicrobiales	Verrucomicrobiaceae	NA	0	0	0	0	0	0	0	0	0	0	0	0	8	0	0	2.66667	75	42	22	46.3333	0	0	0	0	0	0	0	0	0	0	0	0
Bacteria	Verrucomicrobiota	Verrucomicrobiae	Verrucomicrobiales	Verrucomicrobiaceae	Prosthecobacter	0	0	0	0	0	0	0	0	0	0	0	0	0	0	0	0	0	0	0	0	15	30	25	23.3333	0	0	0	0	14	0	12	8.66667
Bacteria	Verrucomicrobiota	Verrucomicrobiae	Pedosphaerales	Pedosphaeraceae	NA	0	0	0	0	0	0	0	0	0	0	0	0	0	0	0	0	75	0	0	25	0	0	11	3.66667	0	0	0	0	12	0	0	4
Bacteria	Verrucomicrobiota	Verrucomicrobiae	Methylacidiphilales	UBA3015	UBA3015	0	0	0	0	0	0	0	0	0	0	0	0	40	0	0	13.3333	0	0	0	0	0	21	0	7	0	0	0	0	0	0	0	0
Bacteria	Verrucomicrobiota	Verrucomicrobiae	Chthoniobacterales	Terrimicrobiaceae	Terrimicrobium	0	0	0	0	0	0	0	0	0	0	0	0	0	0	0	0	0	16	0	5.33333	0	0	0	0	0	0	0	0	0	0	0	0
Bacteria	Verrucomicrobiota	Verrucomicrobiae	Chthoniobacterales	Chthoniobacteraceae	Chthoniobacter	0	0	0	0	0	0	0	0	0	0	0	0	0	0	0	0	38	98	25	53.6667	0	0	0	0	0	0	0	0	11	0	0	3.66667
Bacteria	Verrucomicrobiota	Verrucomicrobiae	Opitutales	Opitutaceae	IMCC26134_A	0	0	0	0	0	0	0	0	0	0	0	0	0	0	0	0	0	0	0	0	0	36	21	19	0	0	0	0	0	0	0	0
Bacteria	Verrucomicrobiota	Verrucomicrobiae	Opitutales	Opitutaceae	Lacunisphaera	0	0	0	0	0	0	0	0	0	0	0	0	0	0	0	0	0	0	0	0	0	0	0	0	0	0	0	0	33	0	0	11
Bacteria	Verrucomicrobiota	Verrucomicrobiae	Opitutales	Opitutaceae	NA	0	0	0	0	0	0	0	0	0	0	0	0	0	0	0	0	0	41	81	40.6667	0	97	23	40	0	0	0	0	113	0	0	37.6667
Bacteria	Verrucomicrobiota	Verrucomicrobiae	Opitutales	UBA953	UBA953	0	0	0	0	83	20	0	34.3333	0	0	0	0	0	0	0	0	0	0	0	0	474	603	320	465.667	18	0	0	6	36	0	17	17.6667
Bacteria	Acidobacteriota	Thermoanaerobaculia	Gp7-AA8	Gp7-AA8	Gp7-AA10	0	0	0	0	0	0	0	0	0	0	0	0	0	0	0	0	0	0	0	0	0	0	0	0	0	0	0	0	25	0	0	8.33333
Bacteria	Desulfobacterota_A	Desulfovibrionia	Desulfovibrionales	Desulfovibrionaceae	NA	0	0	0	0	0	0	0	0	0	0	0	0	0	0	0	0	0	0	0	0	5	0	0	1.66667	0	0	0	0	0	0	0	0
Bacteria	Desulfobacterota_A	Desulfovibrionia	Desulfovibrionales	Desulfovibrionaceae	Desulfovibrio	7	29	0	12	0	0	0	0	0	0	0	0	0	0	0	0	0	0	0	0	0	0	0	0	0	0	0	0	0	0	0	0
Bacteria	Gemmatimonadota	Gemmatimonadetes	Gemmatimonadales	GWC2-71-9	SZUA-320	0	0	0	0	0	0	0	0	0	0	0	0	0	0	0	0	9	0	0	3	0	0	0	0	0	0	0	0	0	0	0	0
Bacteria	Gemmatimonadota	Gemmatimonadetes	Gemmatimonadales	Gemmatimonadaceae	NA	0	0	0	0	0	0	0	0	0	0	0	0	0	0	0	0	0	0	0	0	0	0	0	0	0	0	0	0	0	5	0	1.66667
Bacteria	Gemmatimonadota	Gemmatimonadetes	Gemmatimonadales	Gemmatimonadaceae	Gemmatimonas	0	0	0	0	0	0	0	0	0	0	0	0	0	0	0	0	0	0	0	0	14	0	60	24.6667	0	0	0	0	0	0	0	0
Bacteria	Deinococcota	Deinococci	Deinococcales	Deinococcaceae	Deinococcus_C	0	0	0	0	0	0	0	0	0	0	0	0	0	0	0	0	0	0	0	0	0	11	34	15	0	0	0	0	0	0	0	0
Bacteria	Deinococcota	Deinococci	Deinococcales	Deinococcaceae	Deinococcus	0	0	0	0	0	0	0	0	0	0	0	0	0	0	0	0	0	0	11	3.66667	0	58	41	33	0	0	0	0	10	0	20	10
Bacteria	Bdellovibrionota	Bacteriovoracia	Bacteriovoracales	Bacteriovoracaceae	Bacteriovorax	0	0	0	0	0	0	0	0	0	0	0	0	0	0	0	0	0	0	0	0	0	38	0	12.6667	0	0	0	0	0	0	0	0
Bacteria	Bdellovibrionota	Bacteriovoracia	Bacteriovoracales	Bacteriovoracaceae	NA	0	0	0	0	0	0	0	0	0	0	0	0	0	0	0	0	0	0	0	0	0	17	4	7	0	0	0	0	0	0	0	0
Bacteria	Bdellovibrionota_B	Oligoflexia	Silvanigrellales	Silvanigrellaceae	Silvanigrella	0	0	0	0	0	0	0	0	0	0	0	0	0	0	0	0	18	42	0	20	0	7	0	2.33333	0	0	0	0	0	22	0	7.33333
Bacteria	Bdellovibrionota_B	Oligoflexia	Oligoflexales	Oligoflexaceae	Oligoflexus	0	0	0	0	0	0	0	0	0	0	0	0	0	0	0	0	0	0	3	1	0	0	0	0	0	0	0	0	0	0	0	0
Bacteria	Bdellovibrionota	Bdellovibrionia	Bdellovibrionales	Bdellovibrionaceae	Bdellovibrio_A	0	0	0	0	0	0	0	0	0	0	0	0	0	0	0	0	0	0	0	0	0	34	32	22	0	0	0	0	0	0	0	0
Bacteria	Bdellovibrionota	Bdellovibrionia	Bdellovibrionales	Bdellovibrionaceae	NA	0	0	0	0	8	0	0	2.66667	0	0	0	0	0	0	0	0	0	0	0	0	25	80	56	53.6667	8	0	0	2.66667	0	0	0	0
Bacteria	Bdellovibrionota	Bdellovibrionia	Bdellovibrionales	Bdellovibrionaceae	Bdellovibrio	0	0	0	0	0	0	0	0	0	0	0	0	0	0	0	0	0	0	0	0	0	17	0	5.66667	0	0	0	0	34	0	0	11.3333
Bacteria	Bdellovibrionota	Bdellovibrionia	Bdellovibrionales	Bdellovibrionaceae	21-14-0-10-47-8	0	0	0	0	0	0	0	0	0	0	0	0	0	0	0	0	0	0	0	0	0	0	0	0	0	0	0	0	16	0	0	5.33333
Bacteria	Bdellovibrionota	Bacteriovoracia	UBA1018	UBA1018	XYD1-FULL-53-11	0	0	0	0	0	0	0	0	0	0	0	0	0	0	0	0	0	0	0	0	0	0	0	0	0	0	0	0	0	43	0	14.3333
Bacteria	Binatota	Binatia	HRBIN30	HRBIN30	HRBIN30	0	0	0	0	0	0	0	0	0	0	0	0	0	0	0	0	0	0	8	2.66667	0	0	0	0	0	0	0	0	0	0	0	0
Bacteria	Desulfobacterota	Desulfobulbia	Desulfobulbales	Desulfocapsaceae	NA	0	0	0	0	0	0	0	0	0	0	0	0	0	0	0	0	47	0	0	15.6667	0	0	0	0	0	0	0	0	0	0	0	0
Bacteria	Desulfobacterota	Desulfomonilia	Desulfomonilales	Desulfomonilaceae	Desulfomonile	0	0	0	0	0	0	0	0	0	0	0	0	19	0	0	6.33333	58	16	0	24.6667	0	0	0	0	0	0	0	0	0	0	0	0
Bacteria	Desulfobacterota	Desulfobaccia_A	RBG-13-43-22	RBG-13-43-22	RBG-13-43-22	0	0	0	0	0	0	0	0	0	0	0	0	0	0	0	0	18	0	0	6	0	0	0	0	0	0	0	0	0	0	0	0
Bacteria	Myxococcota	Polyangia	Polyangiales	Polyangiaceae	NA	0	0	0	0	0	0	0	0	0	0	0	0	25	0	0	8.33333	0	6	3	3	0	0	0	0	0	0	0	0	60	379	123	187.333
Bacteria	Myxococcota	Myxococcia	Myxococcales	Anaeromyxobacteraceae	Anaeromyxobacter	0	0	0	0	0	0	0	0	0	0	0	0	0	0	0	0	0	0	15	5	0	0	0	0	0	0	0	0	0	0	0	0
Bacteria	Myxococcota	Myxococcia	Myxococcales	Myxococcaceae	NA	0	0	0	0	0	0	0	0	0	0	0	0	0	0	0	0	0	0	0	0	0	0	0	0	0	0	0	0	7	0	0	2.33333
Bacteria	Desulfuromonadota	Desulfuromonadia	Geobacterales	Geobacteraceae	NA	0	0	0	0	0	0	0	0	0	0	0	0	0	0	0	0	0	0	0	0	0	0	0	0	0	0	0	0	8	0	0	2.66667
Bacteria	Fusobacteriota	Fusobacteriia	Fusobacteriales	Fusobacteriaceae	Fusobacterium	0	0	0	0	0	0	0	0	0	0	0	0	11	0	0	3.66667	0	0	0	0	0	0	0	0	0	0	0	0	19	20	0	13
Bacteria	Fusobacteriota	Fusobacteriia	Fusobacteriales	Fusobacteriaceae	NA	3083	2787	4286	3385.33	4360	4824	5883	5022.33	3629	5628	3790	4349	831	5751	3637	3406.33	63	413	1501	659	4489	537	1434	2153.33	4181	2907	3634	3574	867	898	795	853.333
Bacteria	Fusobacteriota	Fusobacteriia	Fusobacteriales	Fusobacteriaceae	Cetobacterium_A	27748	23839	36567	29384.7	38581	40720	47482	42261	30260	48694	33076	37343.3	4685	34914	20607	20068.7	2275	44435	10061	18923.7	29403	3490	8482	13791.7	36525	22855	32301	30560.3	7921	7623	6331	7291.67
Bacteria	Fusobacteriota	Fusobacteriia	Fusobacteriales	Fusobacteriaceae	Cetobacterium	0	0	0	0	0	0	0	0	0	0	0	0	0	0	0	0	0	0	0	0	0	0	0	0	0	0	0	0	0	0	334	111.333
Bacteria	Proteobacteria	Alphaproteobacteria	Rickettsiales	Rickettsiaceae	NA	0	0	0	0	0	0	0	0	0	0	0	0	0	0	0	0	0	0	0	0	18	0	13	10.3333	0	0	0	0	550	547	2884	1327
Bacteria	Proteobacteria	Alphaproteobacteria	Rickettsiales	Rickettsiaceae	Rickettsia	0	0	0	0	0	0	0	0	0	0	0	0	0	0	0	0	0	0	0	0	0	0	0	0	0	0	0	0	0	0	82	27.3333
Bacteria	Proteobacteria	Alphaproteobacteria	Rickettsiales	Anaplasmataceae	Neorickettsia	0	0	0	0	0	0	0	0	0	0	0	0	0	0	0	0	0	0	5	1.66667	0	0	0	0	0	0	0	0	0	1136	627	587.667
Bacteria	Proteobacteria	Alphaproteobacteria	Rhizobiales	Rhizobiaceae	NA	0	0	0	0	0	0	0	0	0	0	0	0	0	0	0	0	0	0	0	0	0	0	137	45.6667	0	0	0	0	181	8	0	63
Bacteria	Proteobacteria	Alphaproteobacteria	Rhizobiales	Rhizobiaceae	Ochrobactrum_A	0	0	0	0	0	0	0	0	0	0	0	0	0	0	0	0	0	0	0	0	0	0	0	0	0	0	0	0	19	0	0	6.33333
Bacteria	Proteobacteria	Alphaproteobacteria	Rhizobiales	Rhizobiaceae	Agrobacterium	0	0	0	0	0	0	0	0	0	0	0	0	0	0	0	0	0	0	0	0	0	0	0	0	0	0	0	0	0	0	6	2
Bacteria	Proteobacteria	Alphaproteobacteria	Rhizobiales	Rhizobiaceae	Neorhizobium	0	0	0	0	0	0	0	0	0	0	0	0	0	0	0	0	0	37	0	12.3333	0	0	0	0	0	0	0	0	65	0	0	21.6667
Bacteria	Proteobacteria	Alphaproteobacteria	Rhizobiales	Rhizobiaceae	Pseudochrobactrum	0	0	0	0	0	0	0	0	0	0	0	0	0	0	0	0	0	0	0	0	0	0	0	0	0	0	0	0	157	0	0	52.3333
Bacteria	Proteobacteria	Alphaproteobacteria	Rhizobiales	Rhizobiaceae	Bartonella	0	0	0	0	0	0	0	0	0	0	0	0	31	0	0	10.3333	0	0	0	0	0	0	0	0	0	0	0	0	0	0	0	0
Bacteria	Proteobacteria	Alphaproteobacteria	Rhizobiales	Devosiaceae	NA	0	0	0	0	0	0	0	0	0	0	0	0	0	0	0	0	0	0	0	0	0	0	0	0	0	0	0	0	34	0	0	11.3333
Bacteria	Proteobacteria	Alphaproteobacteria	Rhodobacterales	Rhodobacteraceae	Rubellimicrobium	0	0	0	0	0	0	0	0	0	0	0	0	0	0	0	0	22	0	0	7.33333	0	0	0	0	0	0	0	0	0	0	0	0
Bacteria	Proteobacteria	Alphaproteobacteria	Rhodobacterales	Rhodobacteraceae	Paracoccus	0	0	0	0	0	0	0	0	0	0	0	0	0	0	0	0	0	0	0	0	0	0	0	0	0	0	0	0	0	57	0	19
Bacteria	Proteobacteria	Alphaproteobacteria	Rhodobacterales	Rhodobacteraceae	TH137	0	0	0	0	0	0	0	0	0	0	0	0	0	0	0	0	0	28	0	9.33333	0	83	85	56	0	0	0	0	0	0	0	0
Bacteria	Proteobacteria	Alphaproteobacteria	Rhodobacterales	Rhodobacteraceae	NA	0	0	0	0	0	0	0	0	20	0	0	6.66667	0	0	0	0	376	569	260	401.667	0	122	337	153	0	0	0	0	70	0	110	60
Bacteria	Proteobacteria	Alphaproteobacteria	Rhizobiales	Hyphomicrobiaceae	NA	0	0	0	0	0	0	0	0	0	0	0	0	26	0	0	8.66667	0	120	0	40	0	0	0	0	0	0	0	0	20	0	0	6.66667
Bacteria	Proteobacteria	Alphaproteobacteria	Rhizobiales	Hyphomicrobiaceae	Ga0077555	0	0	0	0	0	0	0	0	0	0	0	0	30	0	0	10	0	0	0	0	0	0	0	0	0	0	0	0	0	0	0	0
Bacteria	Proteobacteria	Alphaproteobacteria	Rhizobiales	Hyphomicrobiaceae	Hyphomicrobium	0	0	0	0	0	0	0	0	0	0	0	0	0	0	0	0	270	94	29	131	0	0	0	0	0	0	0	0	0	0	0	0
Bacteria	Proteobacteria	Alphaproteobacteria	Rhizobiales	Anderseniellaceae	QKVK01	4888	2981	3458	3775.67	78	42	49	56.3333	450	0	631	360.333	1101	25	87	404.333	193	447	186	275.333	701	50	76	275.667	0	0	0	0	89	87	0	58.6667
Bacteria	Proteobacteria	Alphaproteobacteria	Caulobacterales	Caulobacteraceae	Asticcacaulis	0	0	0	0	0	0	0	0	0	0	0	0	0	0	0	0	0	0	0	0	0	0	11	3.66667	0	0	0	0	31	0	0	10.3333
Bacteria	Proteobacteria	Alphaproteobacteria	Caulobacterales	Caulobacteraceae	NA	0	0	0	0	0	0	0	0	0	0	0	0	0	0	0	0	0	0	0	0	0	0	123	41	0	0	0	0	0	0	0	0
Bacteria	Proteobacteria	Alphaproteobacteria	Caulobacterales	Caulobacteraceae	Brevundimonas	0	0	0	0	0	0	0	0	0	0	0	0	79	0	0	26.3333	55	86	0	47	17	0	0	5.66667	0	0	0	0	259	61	0	106.667
Bacteria	Proteobacteria	Alphaproteobacteria	Caulobacterales	Caulobacteraceae	Caulobacter	0	0	0	0	0	0	0	0	0	0	0	0	0	0	0	0	64	0	0	21.3333	0	36	0	12	0	0	0	0	125	0	0	41.6667
Bacteria	Proteobacteria	Alphaproteobacteria	Caulobacterales	Caulobacteraceae	Phenylobacterium	0	0	0	0	0	0	0	0	0	0	0	0	0	0	0	0	86	0	0	28.6667	0	0	0	0	0	0	0	0	0	0	0	0
Bacteria	Proteobacteria	Alphaproteobacteria	Sphingomonadales	Sphingomonadaceae	Sphingopyxis	0	0	0	0	0	0	0	0	0	0	0	0	0	0	0	0	0	0	0	0	0	0	0	0	0	0	0	0	104	0	0	34.6667
Bacteria	Proteobacteria	Alphaproteobacteria	Sphingomonadales	Sphingomonadaceae	NA	0	0	0	0	0	0	0	0	0	0	0	0	0	0	0	0	154	165	36	118.333	79	83	248	136.667	0	0	0	0	847	116	0	321
Bacteria	Proteobacteria	Alphaproteobacteria	Sphingomonadales	Sphingomonadaceae	Sphingobium	0	0	0	0	0	0	0	0	0	0	0	0	0	0	0	0	0	23	0	7.66667	0	0	0	0	0	0	0	0	35	0	0	11.6667
Bacteria	Proteobacteria	Alphaproteobacteria	Sphingomonadales	Sphingomonadaceae	Sandarakinorhabdus	0	0	0	0	0	0	0	0	0	0	0	0	0	0	0	0	0	0	0	0	0	28	0	9.33333	0	0	0	0	0	0	0	0
Bacteria	Proteobacteria	Alphaproteobacteria	Sphingomonadales	Sphingomonadaceae	Altererythrobacter_B	0	0	0	0	0	0	0	0	0	0	0	0	0	0	0	0	0	0	0	0	0	41	0	13.6667	0	0	0	0	0	0	0	0
Bacteria	Proteobacteria	Alphaproteobacteria	Sphingomonadales	Sphingomonadaceae	Porphyrobacter	0	0	0	0	0	0	0	0	0	0	0	0	0	0	0	0	0	0	0	0	0	25	89	38	0	0	0	0	0	0	0	0
Bacteria	Proteobacteria	Alphaproteobacteria	Sphingomonadales	Sphingomonadaceae	Sphingomonas	0	0	0	0	0	0	0	0	0	0	0	0	33	0	0	11	0	36	0	12	0	0	0	0	0	0	0	0	483	0	0	161
Bacteria	Proteobacteria	Alphaproteobacteria	Sphingomonadales	Sphingomonadaceae	Sphingomonas_A	0	0	0	0	0	0	0	0	0	0	0	0	0	0	0	0	43	0	0	14.3333	0	0	0	0	0	0	0	0	0	0	0	0
Bacteria	Proteobacteria	Alphaproteobacteria	Rhizobiales	Beijerinckiaceae	Bosea	0	0	9	3	0	0	0	0	0	0	0	0	0	0	0	0	0	0	0	0	0	0	0	0	0	0	0	0	0	0	0	0
Bacteria	Proteobacteria	Alphaproteobacteria	Rhizobiales	Beijerinckiaceae	Microvirga	0	0	0	0	0	0	0	0	0	0	0	0	0	0	0	0	42	35	0	25.6667	0	0	0	0	0	0	0	0	0	0	0	0
Bacteria	Proteobacteria	Alphaproteobacteria	Rhizobiales	Beijerinckiaceae	Methylobacterium	0	0	0	0	0	0	0	0	0	0	0	0	0	0	0	0	0	20	0	6.66667	0	0	0	0	0	0	0	0	173	14	0	62.3333
Bacteria	Proteobacteria	Alphaproteobacteria	Rhizobiales	Xanthobacteraceae	Z2-YC6860	0	0	0	0	0	0	0	0	0	0	0	0	0	0	0	0	0	38	0	12.6667	0	0	0	0	0	0	0	0	0	0	0	0
Bacteria	Proteobacteria	Alphaproteobacteria	Rhizobiales	Xanthobacteraceae	NA	0	0	0	0	0	0	0	0	0	0	0	0	0	0	0	0	366	64	0	143.333	0	0	0	0	0	0	0	0	0	0	0	0
Bacteria	Proteobacteria	Alphaproteobacteria	Rhizobiales	Xanthobacteraceae	Bradyrhizobium	0	0	0	0	0	0	0	0	0	0	0	0	0	0	0	0	88	275	23	128.667	0	7	0	2.33333	0	0	0	0	1082	82	0	388
Bacteria	Proteobacteria	Alphaproteobacteria	Rhizobiales	Beijerinckiaceae	Alsobacter	0	0	0	0	0	0	0	0	0	0	0	0	0	0	0	0	38	0	107	48.3333	0	0	0	0	0	0	0	0	0	0	0	0
Bacteria	Proteobacteria	Alphaproteobacteria	Rhizobiales	Beijerinckiaceae	NA	0	0	0	0	0	0	0	0	0	11	0	3.66667	0	0	0	0	221	0	335	185.333	0	0	0	0	0	0	0	0	20	0	0	6.66667
Bacteria	Proteobacteria	Alphaproteobacteria	Rhizobiales	Beijerinckiaceae	Methylocystis	0	0	0	0	0	0	0	0	0	0	0	0	64	0	0	21.3333	0	161	0	53.6667	0	0	0	0	0	0	0	0	0	0	0	0
Bacteria	Proteobacteria	Alphaproteobacteria	Rhizobiales	Labraceae	Labrys	0	0	0	0	0	0	0	0	0	0	0	0	0	0	0	0	0	95	0	31.6667	0	0	0	0	0	0	0	0	0	0	0	0
Bacteria	Proteobacteria	Alphaproteobacteria	Reyranellales	Reyranellaceae	Reyranella	0	18	0	6	10	0	0	3.33333	0	0	36	12	0	0	0	0	0	0	0	0	62	0	0	20.6667	0	0	0	0	0	0	0	0
Bacteria	Proteobacteria	Alphaproteobacteria	Reyranellales	Reyranellaceae	NA	29	0	0	9.66667	0	0	0	0	0	0	0	0	0	0	0	0	72	338	48	152.667	0	0	0	0	0	0	0	0	33	0	0	11
Bacteria	Proteobacteria	Alphaproteobacteria	RF32	CAG-239	CAG-495	0	0	0	0	0	0	0	0	0	0	0	0	0	0	0	0	0	0	0	0	15	0	0	5	0	0	0	0	0	0	0	0
Bacteria	Proteobacteria	Alphaproteobacteria	Acetobacterales	Acetobacteraceae	NA	0	0	0	0	0	0	0	0	0	0	0	0	0	0	0	0	63	75	144	94	0	0	13	4.33333	0	0	0	0	0	0	0	0
Bacteria	Proteobacteria	Alphaproteobacteria	Azospirillales	Azospirillaceae	Azospirillum	0	0	0	0	0	0	0	0	0	0	0	0	0	0	0	0	0	0	0	0	0	0	0	0	0	0	0	0	231	0	0	77
Bacteria	Proteobacteria	Alphaproteobacteria	Elsterales	Elsteraceae	Elstera	0	0	0	0	0	0	0	0	0	0	0	0	0	0	0	0	0	0	0	0	46	0	0	15.3333	0	0	0	0	0	0	0	0
Bacteria	Proteobacteria	Alphaproteobacteria	Geminicoccales	Geminicoccaceae	NA	0	0	0	0	0	0	0	0	0	0	0	0	0	0	0	0	0	0	0	0	0	0	0	0	0	0	0	0	10	0	0	3.33333
Bacteria	Proteobacteria	Alphaproteobacteria	UBA9655	UBA9655	UBA9655	0	0	0	0	0	0	0	0	0	0	0	0	0	0	0	0	234	112	71	139	0	0	0	0	0	0	0	0	33	0	0	11
Bacteria	Proteobacteria	Alphaproteobacteria	Caedimonadales	Caedimonadaceae	NA	0	0	0	0	0	0	0	0	0	0	0	0	0	0	0	0	0	0	0	0	0	29	0	9.66667	0	0	0	0	0	0	0	0
Bacteria	Proteobacteria	Alphaproteobacteria	Caedimonadales	Caedimonadaceae	Caedimonas	0	0	0	0	0	0	0	0	0	0	0	0	0	0	0	0	0	0	0	0	0	0	0	0	0	0	0	0	3640	3007	2740	3129
Bacteria	Proteobacteria	Alphaproteobacteria	Caedimonadales	Nucleicultricaceae	Nucleicultrix	0	0	0	0	0	0	0	0	0	0	0	0	0	0	0	0	0	0	0	0	0	0	0	0	0	0	0	0	44	0	0	14.6667
Bacteria	Proteobacteria	Alphaproteobacteria	Pelagibacterales	Pelagibacteraceae	Fonsibacter	0	0	0	0	0	0	0	0	0	0	0	0	0	0	0	0	0	0	0	0	47	132	19	66	0	0	0	0	1027	112	0	379.667
Bacteria	Proteobacteria	Gammaproteobacteria	Methylococcales	Methylomonadaceae	NA	0	0	0	0	0	0	0	0	0	0	0	0	0	0	0	0	0	0	0	0	0	0	0	0	0	0	0	0	108	0	0	36
Bacteria	Proteobacteria	Gammaproteobacteria	Methylococcales	Methylococcaceae	NA	0	0	0	0	0	0	0	0	0	0	0	0	0	0	0	0	28	0	0	9.33333	0	0	0	0	0	0	0	0	0	0	0	0
Bacteria	Proteobacteria	Gammaproteobacteria	Chromatiales	Chromatiaceae	NA	0	0	0	0	0	0	0	0	0	0	0	0	0	0	0	0	16	0	0	5.33333	0	0	0	0	0	0	0	0	0	0	0	0
Bacteria	Proteobacteria	Gammaproteobacteria	Thiotrichales	Thiotrichaceae	Thiolinea	0	0	0	0	0	0	0	0	0	0	0	0	0	0	0	0	0	0	0	0	0	0	7	2.33333	0	0	0	0	0	0	0	0
Bacteria	Proteobacteria	Gammaproteobacteria	Coxiellales	Coxiellaceae	NA	0	0	0	0	0	0	0	0	0	0	0	0	0	0	0	0	54	0	0	18	0	0	0	0	0	0	0	0	0	0	0	0
Bacteria	Proteobacteria	Gammaproteobacteria	Coxiellales	Coxiellaceae	2-02-FULL-42-43	0	0	0	0	0	0	0	0	0	0	0	0	0	0	0	0	0	0	13	4.33333	0	0	0	0	0	0	0	0	0	0	0	0
Bacteria	Proteobacteria	Gammaproteobacteria	Coxiellales	Coxiellaceae	Coxiella	0	0	0	0	0	0	0	0	0	0	0	0	68	8	0	25.3333	81	70	0	50.3333	0	0	0	0	0	0	0	0	0	0	0	0
Bacteria	Proteobacteria	Gammaproteobacteria	Diplorickettsiales	Diplorickettsiaceae	NA	0	0	0	0	0	0	0	0	0	0	0	0	0	0	0	0	0	35	0	11.6667	0	0	0	0	0	0	0	0	0	0	0	0
Bacteria	Proteobacteria	Gammaproteobacteria	UBA5158	UBA5158	NA	0	0	0	0	0	0	0	0	0	0	0	0	29	0	0	9.66667	60	0	0	20	0	0	0	0	0	0	0	0	0	0	0	0
Bacteria	Proteobacteria	Gammaproteobacteria	UBA5158	UBA5158	UBA4722	0	0	0	0	0	0	0	0	0	0	0	0	44	0	0	14.6667	21	90	20	43.6667	0	0	0	0	0	0	0	0	0	0	0	0
Bacteria	Proteobacteria	Gammaproteobacteria	Legionellales	Legionellaceae	Legionella	0	0	0	0	0	0	0	0	0	0	0	0	70	0	0	23.3333	152	80	0	77.3333	0	0	0	0	0	0	0	0	35	0	0	11.6667
Bacteria	Proteobacteria	Gammaproteobacteria	Legionellales	Legionellaceae	NA	0	0	0	0	0	0	0	0	7	0	8	5	493	78	68	213	2273	762	494	1176.33	15	0	0	5	0	0	0	0	155	41	0	65.3333
Bacteria	Proteobacteria	Gammaproteobacteria	Francisellales	Francisellaceae	Caedibacter	0	0	0	0	0	0	0	0	0	0	0	0	0	0	0	0	0	0	0	0	0	0	0	0	0	0	0	0	1232	1346	1050	1209.33
Bacteria	Proteobacteria	Gammaproteobacteria	Berkiellales	Berkiellaceae	NA	0	0	0	0	0	0	0	0	0	0	0	0	0	0	0	0	0	42	0	14	0	0	0	0	0	0	0	0	0	0	0	0
Bacteria	Proteobacteria	Gammaproteobacteria	Steroidobacterales	Steroidobacteraceae	NA	0	0	0	0	0	0	0	0	0	0	0	0	0	0	0	0	0	28	11	13	0	0	0	0	0	0	0	0	176	0	0	58.6667
Bacteria	Proteobacteria	Gammaproteobacteria	Pseudomonadales	Moraxellaceae	Agitococcus	0	0	0	0	0	0	0	0	0	0	0	0	0	0	0	0	0	0	0	0	0	13	0	4.33333	0	0	0	0	0	0	0	0
Bacteria	Proteobacteria	Gammaproteobacteria	Pseudomonadales	Moraxellaceae	NA	0	0	0	0	0	0	0	0	0	0	0	0	0	0	0	0	0	0	0	0	0	107	83	63.3333	0	0	0	0	25	0	0	8.33333
Bacteria	Proteobacteria	Gammaproteobacteria	Pseudomonadales	Moraxellaceae	Moraxella_C	0	0	0	0	0	0	0	0	0	0	0	0	0	0	0	0	0	0	0	0	0	0	0	0	0	0	0	0	17	0	0	5.66667
Bacteria	Proteobacteria	Gammaproteobacteria	Pseudomonadales	Moraxellaceae	Moraxella_A	0	0	0	0	20	25	0	15	0	0	0	0	0	0	0	0	78	34	0	37.3333	834	472	79	461.667	0	0	0	0	716	221	122	353
Bacteria	Proteobacteria	Gammaproteobacteria	Pseudomonadales	Moraxellaceae	Alkanindiges	0	0	0	0	0	0	0	0	0	0	0	0	0	0	0	0	0	0	0	0	0	14	0	4.66667	0	0	0	0	0	0	0	0
Bacteria	Proteobacteria	Gammaproteobacteria	Pseudomonadales	Moraxellaceae	Acinetobacter	0	0	0	0	0	110	0	36.6667	0	0	0	0	309	150	0	153	110	332	3156	1199.33	143	4899	1272	2104.67	0	0	0	0	1039	237	1829	1035
Bacteria	Proteobacteria	Gammaproteobacteria	Pseudomonadales	Cellvibrionaceae	Cellvibrio	0	0	0	0	0	0	0	0	0	0	0	0	0	0	0	0	0	0	0	0	30	23	37	30	0	0	0	0	0	0	0	0
Bacteria	Proteobacteria	Gammaproteobacteria	Pseudomonadales	Pseudomonadaceae	Pseudomonas_E	13	0	28	13.6667	38	32	22	30.6667	27	0	29	18.6667	79	0	10	29.6667	113	248	117	159.333	75	1684	1686	1148.33	0	0	10	3.33333	608	65	310	327.667
Bacteria	Proteobacteria	Gammaproteobacteria	Pseudomonadales	Pseudomonadaceae	Pseudomonas_A	0	0	0	0	0	0	0	0	0	0	0	0	0	0	0	0	81	0	0	27	0	0	0	0	0	0	0	0	91	0	0	30.3333
Bacteria	Proteobacteria	Gammaproteobacteria	Pseudomonadales	Pseudomonadaceae	NA	0	0	0	0	0	0	0	0	0	0	0	0	0	0	0	0	0	0	53	17.6667	54	0	29	27.6667	0	0	0	0	173	78	0	83.6667
Bacteria	Proteobacteria	Gammaproteobacteria	Enterobacterales	Aeromonadaceae	NA	0	0	0	0	0	0	0	0	0	0	0	0	0	0	0	0	0	0	0	0	0	30	43	24.3333	0	0	0	0	0	0	49	16.3333
Bacteria	Proteobacteria	Gammaproteobacteria	Enterobacterales	Aeromonadaceae	Aeromonas	2809	4058	3684	3517	16661	29720	17245	21208.7	2763	114	1355	1410.67	2504	5615	4303	4140.67	1926	2886	11664	5492	11940	20437	5730	12702.3	10551	11806	14851	12402.7	3220	4580	58185	21995
Bacteria	Proteobacteria	Gammaproteobacteria	Enterobacterales	Shewanellaceae	Shewanella	182	159	352	231	182	140	111	144.333	269	0	77	115.333	73	31575	44831	25493	0	0	739	246.333	8555	1526	2029	4036.67	69	0	47	38.6667	50	26	74	50
Bacteria	Proteobacteria	Gammaproteobacteria	Enterobacterales	Enterobacteriaceae	Edwardsiella	1462	913	659	1011.33	1680	780	443	967.667	1781	4448	1328	2519	206	0	0	68.6667	28	0	21	16.3333	66	0	0	22	452	911	489	617.333	211	360	0	190.333
Bacteria	Proteobacteria	Gammaproteobacteria	Enterobacterales	Enterobacteriaceae	Citrobacter	42	92	49	61	117	141	76	111.333	0	0	0	0	0	0	0	0	0	0	0	0	0	87	66	51	0	160	69	76.3333	0	0	127	42.3333
Bacteria	Proteobacteria	Gammaproteobacteria	Enterobacterales	Enterobacteriaceae	NA	361	735	293	463	1245	395	607	749	1051	327	453	610.333	1397	0	0	465.667	376	1750	459	861.667	132	102	31	88.3333	304	1374	814	830.667	1432	3389	164	1661.67
Bacteria	Proteobacteria	Gammaproteobacteria	Enterobacterales	Enterobacteriaceae	Plesiomonas	20642	20726	11504	17624	18119	16054	7240	13804.3	7665	8764	6853	7760.67	19739	10970	2056	10921.7	2416	5351	51058	19608.3	2904	1262	623	1596.33	15954	34212	23653	24606.3	7723	7761	3019	6167.67
Bacteria	Proteobacteria	Gammaproteobacteria	Enterobacterales	Pasteurellaceae	Haemophilus_D	0	0	0	0	0	0	0	0	0	0	0	0	0	0	0	0	0	0	0	0	0	0	0	0	0	0	0	0	10	0	0	3.33333
Bacteria	Proteobacteria	Gammaproteobacteria	Enterobacterales	Pasteurellaceae	Haemophilus_A	0	0	0	0	0	0	0	0	0	0	0	0	0	0	8	2.66667	0	0	0	0	0	0	0	0	0	0	0	0	17	0	0	5.66667
Bacteria	Proteobacteria	Alphaproteobacteria	RF32	CAG-239	51-20	0	0	0	0	0	0	0	0	0	0	0	0	16	0	0	5.33333	0	0	50	16.6667	0	0	0	0	0	0	0	0	56	81	6	47.6667
Bacteria	Proteobacteria	Gammaproteobacteria	Enterobacterales	Vibrionaceae	Vibrio	0	0	0	0	239	91	24	118	0	0	0	0	28	0	0	9.33333	0	0	0	0	0	0	0	0	0	0	0	0	0	39	0	13
Bacteria	Proteobacteria	Gammaproteobacteria	Enterobacterales	Vibrionaceae	NA	0	0	0	0	0	0	10	3.33333	0	0	0	0	0	0	0	0	0	194	0	64.6667	0	0	0	0	0	0	0	0	0	0	0	0
Bacteria	Proteobacteria	Gammaproteobacteria	Enterobacterales	Alteromonadaceae	NA	0	0	0	0	0	0	0	0	0	0	0	0	0	0	0	0	0	0	0	0	0	554	643	399	0	0	0	0	0	0	12	4
Bacteria	Proteobacteria	Gammaproteobacteria	Enterobacterales	Alteromonadaceae	Pararheinheimera	0	0	0	0	0	68	46	38	0	0	0	0	0	0	0	0	0	24	0	8	94	2191	2743	1676	0	0	0	0	0	0	155	51.6667
Bacteria	Proteobacteria	Gammaproteobacteria	Pseudomonadales	Halieaceae	NA	0	0	0	0	0	0	0	0	0	0	0	0	0	0	0	0	69	30	0	33	0	0	0	0	0	0	0	0	0	0	0	0
Bacteria	Proteobacteria	Gammaproteobacteria	Nevskiales	Nevskiaceae	Nevskia	0	0	0	0	0	0	0	0	0	0	0	0	26	0	0	8.66667	137	121	13	90.3333	30	0	0	10	0	0	0	0	1513	106	6	541.667
Bacteria	Proteobacteria	Gammaproteobacteria	Xanthomonadales	Xanthomonadaceae	Silanimonas	0	0	0	0	0	0	0	0	0	0	0	0	0	0	0	0	0	0	0	0	0	69	142	70.3333	0	0	0	0	12	0	0	4
Bacteria	Proteobacteria	Gammaproteobacteria	Xanthomonadales	Xanthomonadaceae	NA	0	0	0	0	0	0	0	0	0	0	0	0	0	0	0	0	2612	1918	352	1627.33	27	160	89	92	0	0	0	0	34	0	17	17
Bacteria	Proteobacteria	Gammaproteobacteria	Xanthomonadales	Xanthomonadaceae	Stenotrophomonas	0	0	0	0	0	0	0	0	0	0	0	0	37	0	0	12.3333	277	0	0	92.3333	0	0	0	0	0	0	0	0	48	51	2	33.6667
Bacteria	Proteobacteria	Gammaproteobacteria	Xanthomonadales	Xanthomonadaceae	Pseudoxanthomonas_A	0	0	0	0	0	0	0	0	0	0	0	0	0	0	0	0	0	0	0	0	0	13	79	30.6667	0	0	0	0	0	0	0	0
Bacteria	Proteobacteria	Gammaproteobacteria	Xanthomonadales	Xanthomonadaceae	Luteimonas	0	0	0	0	0	0	0	0	0	0	0	0	0	0	0	0	66	0	0	22	0	0	0	0	0	0	0	0	0	17	0	5.66667
Bacteria	Proteobacteria	Gammaproteobacteria	Burkholderiales	2013Ark19i	2013Ark19i	0	0	0	0	0	0	0	0	0	0	0	0	0	0	0	0	0	0	0	0	0	67	52	39.6667	0	0	0	0	0	0	0	0
Bacteria	Proteobacteria	Gammaproteobacteria	Burkholderiales	Neisseriaceae	NA	0	0	0	0	0	0	0	0	0	0	0	0	130	0	0	43.3333	241	310	464	338.333	62	0	0	20.6667	0	0	0	0	1310	712	70	697.333
Bacteria	Proteobacteria	Gammaproteobacteria	Burkholderiales	Neisseriaceae	Neisseria	0	0	0	0	0	0	0	0	0	0	0	0	0	0	0	0	0	0	0	0	0	0	0	0	0	0	0	0	31	0	0	10.3333
Bacteria	Proteobacteria	Gammaproteobacteria	Burkholderiales	Neisseriaceae	Kingella_B	0	0	0	0	0	0	0	0	0	0	0	0	0	0	0	0	0	0	0	0	0	0	0	0	0	0	0	0	22	0	0	7.33333
Bacteria	Proteobacteria	Gammaproteobacteria	Burkholderiales	Chromobacteriaceae	Chromobacterium	0	0	0	0	0	0	0	0	0	0	0	0	0	0	0	0	0	0	0	0	0	0	0	0	0	0	0	0	0	0	6	2
Bacteria	Proteobacteria	Gammaproteobacteria	Burkholderiales	Chromobacteriaceae	Vogesella	0	0	0	0	30	73	30	44.3333	0	0	0	0	0	0	0	0	0	0	0	0	205	7270	1823	3099.33	0	0	0	0	138	46	4011	1398.33
Bacteria	Proteobacteria	Gammaproteobacteria	Burkholderiales	Chromobacteriaceae	NA	0	0	0	0	0	0	0	0	0	0	0	0	0	0	0	0	0	0	0	0	0	32	76	36	0	0	0	0	0	0	70	23.3333
Bacteria	Proteobacteria	Gammaproteobacteria	Burkholderiales	Chitinibacteraceae	NA	0	0	0	0	42	19	0	20.3333	11	0	12	7.66667	0	1665	133	599.333	0	199	1292	497	162	76	74	104	21	70	0	30.3333	13	0	73	28.6667
Bacteria	Proteobacteria	Gammaproteobacteria	Burkholderiales	Nitrosomonadaceae	Nitrosomonas	0	0	0	0	0	0	0	0	0	0	0	0	0	0	0	0	0	12	0	4	0	0	0	0	0	0	0	0	0	0	0	0
Bacteria	Proteobacteria	Gammaproteobacteria	Burkholderiales	Rhodocyclaceae	NA	0	0	0	0	0	0	0	0	0	0	2	0.666667	0	0	0	0	106	149	86	113.667	39	205	140	128	0	0	0	0	66	21	0	29
Bacteria	Proteobacteria	Gammaproteobacteria	Burkholderiales	Rhodocyclaceae	Dechloromonas	0	0	0	0	0	0	0	0	41	0	0	13.6667	0	0	0	0	0	0	0	0	0	0	21	7	0	0	0	0	0	0	0	0
Bacteria	Proteobacteria	Gammaproteobacteria	Burkholderiales	Burkholderiaceae	Cupriavidus	0	0	0	0	0	0	0	0	0	0	0	0	0	0	0	0	0	16	0	5.33333	0	0	0	0	0	0	0	0	0	0	0	0
Bacteria	Proteobacteria	Gammaproteobacteria	Burkholderiales	Rhodocyclaceae	Sulfuritalea	0	0	0	0	0	0	0	0	0	0	0	0	0	0	0	0	38	0	0	12.6667	0	0	0	0	0	0	0	0	0	0	0	0
Bacteria	Proteobacteria	Gammaproteobacteria	Burkholderiales	Methylophilaceae	NA	0	0	0	0	0	0	0	0	0	0	0	0	0	0	0	0	0	0	0	0	0	0	0	0	0	0	0	0	28	0	0	9.33333
Bacteria	Proteobacteria	Gammaproteobacteria	Burkholderiales	Methylophilaceae	Methylophilus	0	0	0	0	0	0	0	0	0	0	0	0	0	0	0	0	0	0	0	0	0	0	23	7.66667	0	0	0	0	0	0	0	0
Bacteria	Proteobacteria	Gammaproteobacteria	Burkholderiales	Methylophilaceae	Methylopumilus	0	0	0	0	0	0	0	0	0	0	0	0	0	0	0	0	0	0	0	0	5	85	27	39	0	0	0	0	384	38	0	140.667
Bacteria	Proteobacteria	Gammaproteobacteria	Burkholderiales	UKL13-2	UKL13-2	0	0	0	0	0	0	0	0	0	0	0	0	0	0	0	0	0	0	0	0	0	0	0	0	0	0	0	0	66	0	0	22
Bacteria	Proteobacteria	Gammaproteobacteria	Burkholderiales	UKL13-2	NA	0	0	0	0	0	0	0	0	0	0	0	0	0	0	0	0	539	523	10	357.333	0	27	0	9	0	0	0	0	47	0	0	15.6667
Bacteria	Proteobacteria	Gammaproteobacteria	Burkholderiales	Burkholderiaceae	Achromobacter	0	0	0	0	0	0	0	0	0	0	0	0	30	0	0	10	23	0	17	13.3333	0	0	0	0	0	0	0	0	13	0	0	4.33333
Bacteria	Proteobacteria	Gammaproteobacteria	Burkholderiales	Burkholderiaceae	Bordetella	0	0	0	0	0	0	0	0	0	0	0	0	0	0	0	0	0	0	0	0	0	0	0	0	0	0	0	0	24	0	0	8
Bacteria	Proteobacteria	Gammaproteobacteria	Burkholderiales	Burkholderiaceae	Castellaniella	0	0	0	0	0	0	0	0	0	0	0	0	0	0	0	0	0	0	0	0	0	0	0	0	0	0	0	0	33	0	0	11
Bacteria	Proteobacteria	Gammaproteobacteria	Burkholderiales	Burkholderiaceae	Undibacterium	0	0	0	0	0	0	0	0	0	0	0	0	0	0	0	0	0	0	0	0	0	0	24	8	0	0	0	0	0	0	0	0
Bacteria	Proteobacteria	Gammaproteobacteria	Burkholderiales	Burkholderiaceae	Lautropia	0	0	0	0	0	0	0	0	0	0	0	0	0	0	0	0	0	0	33	11	0	0	0	0	0	0	0	0	0	0	0	0
Bacteria	Proteobacteria	Gammaproteobacteria	Burkholderiales	Burkholderiaceae	Ralstonia	0	0	0	0	0	0	0	0	0	0	0	0	0	0	0	0	0	0	0	0	0	0	0	0	0	0	0	0	0	28	0	9.33333
Bacteria	Proteobacteria	Gammaproteobacteria	Burkholderiales	Burkholderiaceae	Polynucleobacter	0	0	0	0	0	0	0	0	0	0	0	0	0	0	0	0	0	0	0	0	45	118	27	63.3333	0	0	0	0	798	666	39	501
Bacteria	Proteobacteria	Gammaproteobacteria	Burkholderiales	Burkholderiaceae	Limnobacter	0	0	0	0	0	0	0	0	0	0	0	0	0	0	0	0	0	0	0	0	0	32	40	24	0	0	0	0	0	0	0	0
Bacteria	Proteobacteria	Gammaproteobacteria	Burkholderiales	Chitinimonadaceae	Chitinimonas	0	0	0	0	0	0	0	0	0	0	0	0	0	0	0	0	0	0	0	0	0	153	511	221.333	0	0	0	0	0	0	33	11
Bacteria	Proteobacteria	Gammaproteobacteria	Burkholderiales	Burkholderiaceae	Pseudoduganella	0	0	0	0	0	0	0	0	0	0	0	0	0	0	0	0	0	0	0	0	0	1939	6309	2749.33	0	0	0	0	0	0	54	18
Bacteria	Proteobacteria	Gammaproteobacteria	Burkholderiales	Burkholderiaceae	Massilia	0	0	0	0	0	39	31	23.3333	0	0	0	0	0	0	0	0	0	0	146	48.6667	1	247	142	130	0	0	0	0	0	0	323	107.667
Bacteria	Proteobacteria	Gammaproteobacteria	Burkholderiales	Burkholderiaceae	Schlegelella	0	0	0	0	0	0	0	0	0	0	0	0	10	0	0	3.33333	0	0	0	0	0	0	0	0	0	0	0	0	0	0	0	0
Bacteria	Proteobacteria	Gammaproteobacteria	Burkholderiales	Burkholderiaceae	Piscinibacter	0	0	0	0	0	0	0	0	0	0	0	0	0	0	0	0	0	0	0	0	0	0	0	0	0	0	0	0	17	0	0	5.66667
Bacteria	Proteobacteria	Gammaproteobacteria	Burkholderiales	Burkholderiaceae	JOSHI-001	0	0	0	0	0	0	0	0	0	0	0	0	0	0	0	0	0	0	0	0	0	0	99	33	0	0	0	0	0	0	0	0
Bacteria	Proteobacteria	Gammaproteobacteria	Burkholderiales	Burkholderiaceae	Sphaerotilus	0	0	0	0	0	0	0	0	0	0	0	0	0	0	0	0	0	0	0	0	0	60	35	31.6667	0	0	0	0	0	0	0	0
Bacteria	Proteobacteria	Gammaproteobacteria	Burkholderiales	Burkholderiaceae	Paucibacter	0	0	0	0	0	0	0	0	0	0	0	0	0	0	0	0	0	0	0	0	0	0	150	50	0	0	0	0	0	0	0	0
Bacteria	Proteobacteria	Gammaproteobacteria	Burkholderiales	Burkholderiaceae	Aquabacterium	0	0	0	0	0	0	0	0	0	0	0	0	0	0	0	0	0	74	92	55.3333	0	66	69	45	0	0	0	0	0	40	0	13.3333
Bacteria	Proteobacteria	Gammaproteobacteria	Burkholderiales	Burkholderiaceae	NA	0	34	114	49.3333	0	50	18	22.6667	311	0	993	434.667	7	31	0	12.6667	814	483	365	554	622	4507	5990	3706.33	26	0	0	8.66667	1776	523	500	933
Bacteria	Proteobacteria	Gammaproteobacteria	Burkholderiales	Burkholderiaceae	Hydrogenophaga	0	0	0	0	0	0	0	0	0	0	0	0	0	0	0	0	0	0	0	0	0	309	87	132	0	0	0	0	0	0	0	0
Bacteria	Proteobacteria	Gammaproteobacteria	Burkholderiales	Burkholderiaceae	Comamonas_B	0	0	0	0	0	0	0	0	0	0	0	0	0	0	0	0	0	0	0	0	0	56	67	41	0	0	0	0	0	0	40	13.3333
Bacteria	Proteobacteria	Gammaproteobacteria	Burkholderiales	Burkholderiaceae	Comamonas	0	0	0	0	0	0	0	0	0	0	0	0	0	0	0	0	0	0	0	0	0	0	55	18.3333	0	0	0	0	0	0	134	44.6667
Bacteria	Proteobacteria	Gammaproteobacteria	Burkholderiales	Burkholderiaceae	Limnohabitans	0	0	0	0	0	0	0	0	0	0	0	0	0	0	0	0	0	0	0	0	0	0	0	0	0	0	0	0	15	0	0	5
Bacteria	Proteobacteria	Gammaproteobacteria	Burkholderiales	Burkholderiaceae	Rhodoferax	0	0	0	0	0	0	0	0	0	0	0	0	0	0	0	0	0	0	0	0	0	0	64	21.3333	0	0	0	0	0	0	0	0
